# Supplementary material for: The spleen microbiota of small wild mammals reveals distinct patterns with tick-borne bacteria
Source: PLoS Negl Trop Dis. 2018 Jul 5;12(7):e0006499. doi: 10.1371/journal.pntd.0006499 (PMC6033388; doi:10.1371/journal.pntd.0006499)
Supplement: S1 Table — (XLS) [file pntd.0006499.s003.xls]

Taxon	CS110	CS118	CS15	CS16	CS18	CS19	CS21	CS30	CS34	CS37	CS38	CS39	CS40	CS47	CS5	CS51	CS55	CS56	CS57	CS6	CS62	CS63	CS65	CS7	CS70	CS72	CS84	CS85	CS88	CS90	CS91	CS92	CS97	CS98	CS99
0319-6M6_unclassified	0	0	0	0	0	0	0	0	0	0	0	0	0	0	0	0	0	0	0	0	0	0	0	0	0	0	0	0	0.0006177	0	0	0	0	0	0
0319-6M6_uncultured_actinobacterium	0	0	0	0	0.000112309	0	0	0	0	0	0	0	0	0	0	0	0	0	0	0	0	0	0	0	0	0	0	0	0	0	0.001066936	0	0	0	0
0319-6M6_uncultured_bacterium	0	0	0	0	0	0.000954627	0	0.000393082	0	0	0	0	0	0	0	0	0	0	0	0	0	0	0	0	0	0	0	0	0.000898473	0	0.0006177	0	0	0	0
08D2Z23_uncultured_bacterium	0	0	0	0	0.000393082	0	0.000224618	0	0	0	0	0	0.000280773	0	0	0	0	0	0	0	0	0	0	0	0	0	0	0	0	0	0	0	0.000168464	0	0
11-24_unclassified	0	0	0	0	0	0.000730009	0	0	0	0	0	0	0	0	0.000449236	0	0	0	0	0	0	0	0	0	0	0.000449236	0	0.000561545	0	0	0.001740791	0	0	0	0
11-24_uncultured_acidobacteria_bacterium	0	0	0	0	0	0	0	0	0	0	0	0	0	0	0	0	0	0	0	0	0	0	0	0	0	0	0	0.000449236	0	0	0	0	0	0	0
11-24_uncultured_bacterium	0	0	0	0	0	0	0	0	0	0	0	0	0	0	0	0	0	0.000280773	0	0	0	0	0	0	0	0	0	0	0	0	0	0	0	0	0
11-24_uncultured_soil_bacterium	0	0	0	0	0	0	0	0	0	0	0	0	0	0	0	0	0	0	0	0	0	0	0	0	0	0	0	0	0	0	0.000730009	0	0	0	0
1921-2_uncultured_bacterium	0	0	0	0	0	0	0	0	0	0	0	0	0	0	0	0	0	0	0	0	0	0	0	0.000224618	0	0	0	0	0	0	0.000505391	0	0	0	0
43F-1404R_unclassified	0	0	0	0	0	0	0	0	0	0	0	0	0	0	0	0	0	0	0	0	0	0	0	0	0	0.0006177	0	0	0	0	0	0	0	0	0
43F-1404R_uncultured_prokaryote	0	0	0	0	0	0.000112309	0.000393082	0	0	0	0	0	0	0	0	0.000786164	0	0.000786164	0	0	0	0	0	0.000730009	5.62E-05	0.000898473	0.000224618	0	0	0	0	0	0	0	0
480-2_uncultured_actinobacterium	0	0	0	0	0	0	0	0	0	0	0	0	0	0	0	0	0	0	0	0	0	0	0.000786164	0	0	0	0	0	0	0	0	0	0	0	0
480-2_uncultured_bacterium	0	0	0	0	0	0	0	0	0	0	0	0	0	0	0	0	0	0	0	0	0	0	0	0.000168464	0	0	0	0	0	0.000168464	0	0	0	0	0
480-2_uncultured_gemmatimonadetes_bacterium	0	0	0	0	0	0	0	0	0	0	0	0	0	0	0	0	0	0	0	0	0	0	0	0	0	0	0	0	0	0	0.000673854	0	0	0	0
ABS-19_unclassified	0	0	0.000842318	0	0	0	0	0	0	0	0	0	0	0	0	0	0	0	0	0	0	0	0	0	0	0	0	0	0	0	0	0	0	0	0
ABS-19_uncultured_alpha_proteobacterium	0	0	0.000786164	0	0	0	0	0	0	0	0	0	0	0	0	0	0	0	0	0	0	0	0	0	0	0	0	0	0	0	0	0	0	0	0
AKIW659_unclassified	0	0	0	0	0	0	0	0	0	0	0	0	0	0	0	0.001572327	0	0	0	0	0	0	0	0	0	0	0	0	0	0	0	0	0	0	0
AKIW781_unclassified	0	0	0	0	0	0.000280773	0	0	0	0	0	0	0	0	0	0	0	0	0	0	0	0	0	0	0	0	0	0	0	0	0	0	0.000168464	0	0
AKIW781_uncultured_chloroflexi_bacterium	0	0	0	0	0	0	0	0.000224618	5.62E-05	0	0	0	0	0	0	0	0	0	0	0	0	0	0	0	0	0	0	0	0	0	0	0	0	0	0
AKIW781_uncultured_kouleothrix_sp.	0	0	0	0	0	0	0	0	0	0	0	0	0	0	0	0	0	0	0	0.000898473	0	0	0	0	0	0	0	0	0	0	0	0	0	0	0
AKYG1088_uncultured_alpha_proteobacterium	0	0	0	0	0	0	0	0	0	0	0	0	0	0	0	0	0	0	0	0	0	0	0	0	0	0	0	0	0	0	0.001066936	0	0	0	0
AKYG1722_unclassified	0	0	0.000954627	0	0	0	0	0	0	0.000224618	0	0	0	0	0	0	0	0	0	0	0	0	0	0	0	0	0	0	0	0	0.001572327	0	0	0	0
AKYG587_uncultured_bacterium	0	0.000505391	0	0	0	0	0	0	0	0	0	0	0	0	0	0	0	0.000168464	0	0	0	0	0	0	0	0	0	0	0	0	0	0	0	0	0
AKYH478_unclassified	0	0	0	0	0	0	0	0	0	0	0	0	0	0	0	0	0	0	0	0	0	0	0	0	0	0.000336927	0	0	0	0	0	0	0	0	0
AKYH767_uncultured_bacterium	0	0	0.001179245	0	0	0	0	0	0	0	0	0	0	0	0	0	0	0	0	0	0	0	0	0	0	0	0.0006177	0	0	0	0	0	0	0	0
AKYH767_uncultured_bacteroidetes_bacterium	0	0	0	0	0	0	0	0	0	0	0	0	0	0	0	0	0	0	0	0	0	0	0	0	0	0	0.000898473	0	0	0	0	0	0	0	0
AT425-EubC11_terrestrial_group_unclassified	0	0	0	0	0	0	0	0	0	0	0	0	0	0	0	0	0	0	0	0	0	0	0	0	0	0	0	0	0	0	0.000561545	0	0	0	0
AT425-EubC11_terrestrial_group_uncultured_bacterium	0	0	0	0	0	0	0	0	0	0	0	0	0	0	0	0	0	0	0	0	0	0	0	0	0	0	0	0	0.000336927	0	0.002021563	0	0	0	0
Abiotrophia_uncultured_bacterium	0.000505391	0	5.62E-05	0.000280773	0	0	0	0	0	0	0	0	0.000112309	0	0	0	0	0	0	0	0	0	0	0	0	0	0.000449236	0.000336927	0	0	0	0	0	0	0
Acetobacter_unclassified	0	0.000168464	0	0	0	0.000898473	0	0	5.62E-05	0	0	0	0	0.000168464	0	0	0	0	0	0	0	0.000112309	0	0	0	0.000393082	0	0	5.62E-05	0	0	0	0	5.62E-05	0.000112309
Acetobacteraceae_unclassified	0	0	0	0	0	0	0	0	0	0	0	0	0	0	0	0.0006177	0	0	0	0	0	0	0	5.62E-05	0	0	0	0	0	0	0	0	0	0	0
Acetobacteraceae_unidentified	0	0	0	0	0	0	0	0	0	0	0	0	0	0	0	0	0	0	0	0	0	0	0.000730009	0	0	0	0	0	0	0	0	0	0	0	0
Achromobacter_denitrificans	0.001403863	0	0.000224618	0	0	0	0	0	0	0	0	0	0	0	0	0	0	0	0	0	0	0	0	0	0	0	0.000112309	0	0	0	0	0	0	0	0
Acidaminobacter_uncultured_clostridiaceae_bacterium	0	0.000224618	0	0	0	0	0	0	0	0	0	0	0	0	0	0	0	0	0	0	0	0	0	0	0	0	0	0	0	0	0	0	0	0	0
Acidibacter_unclassified	0	0	0	0	0	0	0.0006177	0.000224618	0	0.000393082	0	0	0	0	0.000280773	0	0	0	0	0	0	0	0	0	0	0	0	0	0	0	0.000673854	0	0	0	0
Acidibacter_uncultured_proteobacterium	0	0	0	0	0	0	0	0	0	0	0	0	0	0	0	0	0	0	0	0	0	0	0	0	0	0	0	0	0.000673854	0	0.000336927	0	0	0	0
Acidimicrobiaceae_unclassified	0	0	0	0	0.000168464	0.000561545	0	5.62E-05	0	5.62E-05	0	0	0	5.62E-05	0.000168464	0	0	0	0	0	0	0	0.001347709	0	0	0	0.000112309	0	0	0	0	0	0	0	0
Acidimicrobiaceae_uncultured_bacterium	0	0	0	5.62E-05	0	0	0	0	0	0	0	0	0	0	0	0	0	0	0	0	0	0	0	0	0	0	0.000280773	0	0	0	0	0	0	0	0
Acidimicrobiales_unclassified	0	0.000673854	0.0006177	0	0	0.001403863	0.002358491	0.000505391	0	0.000168464	0	0	0	5.62E-05	0	0	0.000112309	0	0	0	0.000224618	0	0	0	0	0	0	0.000449236	0.000449236	0	0.00482929	0	0.000449236	0	0
Acidimicrobiales_uncultured_acidimicrobidae_bacterium	0	0	0	0	0	0	0	0	0	0	0.000730009	0	0	0	0	0	0	0	0	0	0	0	0	0	0	0	0	0	0.0006177	0	0.000393082	0	0	0	0
Acidimicrobiales_uncultured_acidothermaceae_bacterium	0	0.000954627	0	0	0	0.000224618	0	0.000393082	0	0	0	0	0	0	0	0	0	0.000449236	0	0	0	0	0	0	0	0	0	0	0.000336927	0	0	0	0	0	0
Acidimicrobiales_uncultured_actinobacterium	0	0	0	0	0	0	0	0	0	0	0	0	0	0	0	0	0	0	0	0	0	0	0	0	0	0	0	0	0	0	0.000561545	0	0	0	0
Acidimicrobiales_uncultured_bacterium	0	0	0	0	0.000393082	0	0	5.62E-05	0	0	0	0	0	0	0	0	0	0	0	0	0	0	0	0	0	0	0	0	0.000280773	0	0.004380054	0	0	0	0
Acidimicrobiales_uncultured_iamia_sp.	0	0	0	0	0	0	0	0	0	0	0	0	0	0	0	0	0	0	0	0	0	0	0	0	0	0	0	0	0.000505391	0	0	0	0	0	0
Acidisoma_unclassified	0	0	0	0	0	0.000168464	5.62E-05	0	0	0	0	0	0	5.62E-05	0.000449236	0	0	0	0	0	0	0	0	0.000224618	0.000112309	0	0	0	0	0	0	0	0	0.000112309	0
Aciditerrimonas_uncultured_soil_bacterium	0	0	0	0	0.000168464	0	0	0	0	0	0	0	0	0	0	0	0	0	0	0	0.000224618	0	0	0	0	0	0	0	0	0	0	0	0	0	0
Acidobacteria_unclassified	0	0	0	0	0	0	0	0	0	0	0	0	0	0	0	0	0	0	0	0	0	0	0	0.000336927	0	0	0	0	0	0	0	0	0	0	0
Acidobacteriaceae_Subgroup_1_unclassified	0	0	0	0	0	0	0	0.002751572	5.62E-05	0	0	0	0	0	0	0.000505391	0	0	0	0	5.62E-05	0.000393082	0.0012354	5.62E-05	0	0	0	0	0	0	0.000842318	0	0	0	0
Acidobacteriaceae_Subgroup_1_uncultured_bacterium_da038	0	0	0	0	0	0	0	0	0	0	0	0	0	0	0	0.000898473	0	0	0	0	0	0	0	0	0	0	0	0	0	0	0.001010782	0	0	0	0
Acidobacterium_uncultured_acidobacteria_bacterium	0	0	0	0	0	0	0	0	0	0	0	0	0	0	0	0	0	0	0	0	0	0	0	5.62E-05	0	0	0	0	0	0	0.001291554	0	0	0	0
Acidothermus_unclassified	0	0	0	0	0	0	0	0	0	0	0	0	0	0	0	0	0	0	0	0	0	0	0	0	0	0	0	0	0	0	0.000842318	0	0	0	0
Acidothermus_uncultured_bacterium	0	0	0	0	0	0.000730009	0.000842318	0	0	0	0	0	0	0	0	0	0	0	0	0	0	0	0	0	0	0	0	0	0	0	0	0	0	0	0
Acidovorax_unclassified	0	0.000224618	0	0.000112309	0	0	5.62E-05	0.000168464	0	0.000112309	0.000112309	0	0	5.62E-05	0	0	0	0	0	0.000112309	0	0.000336927	0.000168464	5.62E-05	0.000280773	0.000224618	0.000168464	0.000393082	5.62E-05	5.62E-05	0.001628482	0	0.000112309	0	5.62E-05
Acinetobacter_sp._KB75	0	0	0	0	0.000730009	0	0	0	0.000112309	0.000673854	0.000393082	0	0.000112309	5.62E-05	0	0.000673854	5.62E-05	0	0.000280773	0.000786164	0.000393082	0	0	0.000112309	0	0	0.000505391	0	0.000224618	0.000954627	0	0.000505391	0.000168464	0	0.000280773
Acinetobacter_unclassified	0.004941599	0.004660827	0.007973944	0.009040881	0.04071204	0.0024708	0.005166217	0.003032345	0.002414645	0.043126685	0.006850854	0.001347709	0.005840072	0.001179245	0.004436208	0.003930818	0.008760108	5.62E-05	0.004155436	0.013645553	0.03341195	0.002302336	0.00791779	0.00730009	0.000393082	0.001066936	0.002639263	0.007749326	0.004716981	0.038690476	0.004885445	0.01634097	0.122416891	0.001796945	0.047619048
Acinetobacter_ursingii	0	0	0	0	0.005727763	0	0	0	0	0.005896226	0	0.000168464	0	0	0	0	0.001347709	0	0.000505391	0	0.004941599	0	0	0	0	0	0	0	0	0.004716981	0	0.001123091	0.028694969	0.000112309	0.00915319
Actinobacteria_unclassified	0	0	0.001403863	0	5.62E-05	0	0.002807727	0	0	0.000224618	0	0	0	0	0	5.62E-05	0	0	0	0	0.000112309	0	0	0	0	0	0	0.001628482	0.000898473	0	0.003481581	0	0	0.000112309	0
Actinobacteria_uncultured_actinomycetales_bacterium	0	0	0	5.62E-05	0	0	0	0.000224618	0	0	0	0	0	0	0	0	0	0	0	0	0	0	0	0	0	0	0	0	0.000280773	0	0.001066936	0	0	0	0
Actinobacteria_uncultured_bacterium	0	0	0	0	0	0	0	0	0	0	0	0	0	0	0	0	0	0	0	0	0	0	0	0	0	0	0	0	0	0	0.000898473	0	0	0	0
Actinobacteria_uncultured_bacterium__0425-2m17	0	0	0	0	0	0	0	0	0	0	0	0	0	0	0	0	0	0	0	0	0	0	0	0	0	0	0	0	0	0	0.000786164	0	0	0	0
Actinobacteria_uncultured_organism	0	0	0	0	0	0	0	0.000224618	0	0	0	0	0	0	0	0	0	0	0	0	0	0	0	0.000449236	0	0	0	0	0	0	0	0	0	0	0
Actinocorallia_unclassified	0	0	0	0	0	0	0	0	0	0	0	0	0	0	0	0	0	0	0	0	0	0	0	0	0	0	0	0	0	0	0.000224618	0	0	0	0
Actinomyces_odontolyticus	0	0	0	0	0	5.62E-05	0.000730009	0	0	0	0	0	0	0	0	0	0	0	0	0	0.000168464	0	0	0	0	0	0	0.000336927	0	0	0	0	0	0	0
Actinomyces_viscosus	0.000112309	5.62E-05	0	0.000112309	0	0	0	0	0	5.62E-05	0	0	0	0	0	0	0	0	0	0	0	0	0	0	0	0	0	0	0	0	0	0	0	0	0.000112309
Actinospica_unclassified	0	0	0	0	0	0	0	0	0	0	0	0	0	0	0	0	0	0	0	0	0	0	0	0	0	0	0	0	0	0	0.000898473	0	0	0	0
Adhaeribacter_uncultured_soil_bacterium	0	0	0	0	0	0	0	0	0	5.62E-05	0	0	0	0	0	0	0	0	0	0	0	0	0	0	0	0	0.000393082	0	0	0	0	0	0	0	0
Aerococcus_christensenii	0	0	0	0	0	0	0	0	0	0	0	0	0	0	0	0	0	0	0	0	0	0	0	0	0	0	0	0	0	0	0	0	0	0	5.62E-05
Aerococcus_viridans	0	0.000168464	5.62E-05	0	0	0	5.62E-05	0.000168464	0	0	0.000224618	0	0	0	0	0	0	0	0	0	0	0	0	0	0	0	0	0	0	0.000168464	0	5.62E-05	0	0	0
Aeromicrobium_uncultured_bacterium	0	0	0.000449236	0	0.000280773	0	5.62E-05	0.000561545	0	0.000393082	0	0	0	0	0	0	0	0	0	0	5.62E-05	0	0	0	0	0	0	0	0	0	0.0006177	0	0	0	0
Aeromonas_unclassified	0	0	0	0	0.000112309	0	0.000449236	0	0	0.000449236	0.000112309	0	0.002920036	0	0	0	0	0	0	0.000112309	0.000505391	0	0	0	0	0	0	0	0	5.62E-05	0	0	0	0.000168464	0
Aeromonas_uncultured_gamma_proteobacterium	0	5.62E-05	5.62E-05	0	0	0	0	0	0	0	0	0	0	0	0	0	0	0	0	0	0	0	0	0	0	0	0	0	0	0	0	0	0	0	0
Aerophobetes_uncultured_geobacillus_sp.	0	0	0	0	0	0	0	0	0	0	0	0	0	0	0	0	0	0	0	0	0	0	0	0	0	0	0	0	0.000561545	0	0	0	0	0	0
Afipia_unclassified	0	0	0	0	0	0	0.0006177	0	0	0	0	0	0	0	0	0.001123091	0	0	0	0	0	0	0	0	0	0	0	0	0	0	0	0	0	0	0
Aggregatibacter_unclassified	0	0	0	0	0	0	0	0	0	0	0	0	0	0	0	0	0	0	0	0	0.000224618	0	0	0	0	0	0	0	0	0	0	0	0	0	0
Agromyces_unclassified	0	0	0	0	0	0	0.000786164	0	0	0	0	0	0	0	0	0	0	0	0	0	0	0	0	0	0	0	0	0	5.62E-05	0	0.000168464	0	0	0	0
Agromyces_uncultured_bacterium	0	0	0.000730009	0	0	0	0	0	0	5.62E-05	0	0	0.000505391	0	0	0	0	0	0	0	0	0	0	0	0	0	0.0012354	0	0	0	0.000280773	0	0	0	0
Aiptasia_pallida	0	0	0	0	0	0	0	0	0	0	0	0	0	0	0	0	0	0	0	0.000898473	0	0	0	0	0	0	0	0	0	0	0	0	0	0	0
Akkermansia_uncultured_bacterium	0.001516173	0	0	0	0	0	0	0	0	0	0	0	0.001179245	0	0	0.000898473	0	0	0	0	0	5.62E-05	0	0	0	0	0	0	0	0	0	0	0	0	0.000112309
Akkermansia_uncultured_organism	0	0	0	0	0	0	0	0	0	0	0	0	0	0	0	0	0	0	0	0	0	0	0	0	0	0	0.000673854	0.000224618	0	0	0	0	0	0	0
Albidiferax_unclassified	0	0.000224618	0	0.000280773	0	0.000224618	0	0	0	0	0	0	5.62E-05	5.62E-05	0.000730009	0	0	0	0	0	0	0	0	0	0	0.000112309	0	0	0	0	0.000224618	0	0	5.62E-05	0
Alcaligenaceae_unclassified	0	0	0	0	0.000112309	0	0	0	0	0	0	0	0	0	0	0	0	0	0	0	0	0	0.000898473	0	0	0	0	0	0	0	0	0	0	0	0
Alistipes_unclassified	0.002526954	0	0	0	0	0	0	0	0	0.000168464	0	0	0	0	0	0	0	0	0	0	0	0.000673854	0	5.62E-05	0	0	0	0.000561545	0	5.62E-05	0	0	0.000730009	0	0
Alistipes_uncultured_alistipes_sp.	0	0	0	0	0	0	0.000280773	0	0	0	0	0	0	0	0	0	0	0	0	0	0	0	0	0	0	0	0	0	0	0	0	0	0.001403863	0	0
Alistipes_uncultured_bacterium	0.009377808	0	0.006794699	0.004604672	0	0.000224618	0	0	5.62E-05	0	0.008479335	0	0.001684636	0	0.000168464	0.001796945	0	0	0	0	0	0.003032345	0.009939353	0	5.62E-05	0	0.004492363	0.007019317	0	5.62E-05	0.000280773	5.62E-05	0.000730009	0	0
Alkaliphilus_oremlandii_OhILAs	0	0	0	0	0.000280773	0	0	0	0	0.000112309	0	0	0	0	0	0	0	0	0	0	0.000168464	0	0	0	0	0	0	0	0	5.62E-05	0	0.000224618	0.000673854	0	0.000112309
Alkanindiges_uncultured_bacterium	0	0	0	0.000730009	0	0	0	0	0	0	0	0	0	0	0.000112309	0	0	0	0	0	0	0	0	0	0	0	0	0	0	0	0	0	0	0	0
Alloprevotella_uncultured_bacteroidales_bacterium	0	0	0	0	0	5.62E-05	0	0	0	0	0	0	0	0	0	0	0	0	0	0	0	0	0	0	0	0	0	0	0	0	0	0	0	0	0.000112309
Alphaproteobacteria_unclassified	0	0	0	0	0	0	0	0.000561545	0	0	0	0	0	0	0	0	0	0	0	0	0	0	0	0	0	0	0	0	0	0	0	0	0	0	0
Amaricoccus_unclassified	0	0	0	0	0	0	0	0	0	0	0	0	0	0	0	0	0	0	0	0	0	0	0	0	0	0	0.000336927	0	0	0	0	0	0	0	0
Aminicenantes_unclassified	0	0	0	0	0	0.000673854	0	0	0	0	0	0	0	0	0.000280773	0.000505391	0	0	0	0	0	0	0	0	0	0.0006177	0	0	0	0	0	0	0	0	0
Aminicenantes_uncultured_aminicenantes_bacterium	0	0	0	0	0	0	0	0.000561545	0	0	0	0	0	0	0	0	0	0	0	0	0	0	0	0	0	0	0	0	0	0	0	0	0	0	0
Aminicenantes_uncultured_bacterium	0	0.000112309	0	0	0	0.000561545	0.000393082	0.0006177	0	0	0	0	0	0	0	0.001516173	0	0	0	0	0	0	0	0	0.000224618	0	0	0	0	5.62E-05	0	0	0	5.62E-05	0
Aminicenantes_uncultured_soil_bacterium	0	0	0	0	0	0	0	0	0	0	0.000786164	0	0	0	0	0	0	0	0	0	0	0	0	0	0	0	0.000224618	0	0	0	0	0	0	0	0
Aminobacterium_unclassified	0	0	0	0	0	0.000561545	0	0	0	0	0	0	0	0	0	0	0	0	0	0	0	0	0	0	0	0	0	0	0	0	0	0	0	0	0
Amycolatopsis_mediterranei_S699	0	0	0	0	0	0	0	0.002358491	0	0	0	0	0	0	0	0	0	0	0	0	0	0	0	0	0	0	0	0	0	0	0.000280773	0	0	0	0
Amycolatopsis_uncultured_bacterium	0	0.000280773	0	0	0	0	0	0	0	0	0	0	0	0	0.000224618	5.62E-05	0	0.000112309	0	0	0	0	0	0	0	0.000449236	0	0	0.000336927	0	5.62E-05	0	0	0	0
Anaerococcus_sp._9402080	0	0	0	0	0	0	0	0	0	0.000336927	0	0	0	0	0	0	0	0	0	0	0	0	0	0	0	0	0.000112309	0	0	0	0	0	0	0	0
Anaerofilum_uncultured_bacterium	0	0	0	0	0	0	0	0	0	0	0.000673854	0	0	0	0	0	0	0	0	0	0	0	0	0	0	0	0	0	0	0	0	0	0	0	0
Anaeroglobus_uncultured_organism	0	0	0	0	0	0	0	0	5.62E-05	0	0	0	0	0	0	0	0	0	0	0	0	0	0.000842318	0	0	0	0	0	0	0	0	0	0	0	0
Anaerolineaceae_unclassified	0	0.001066936	0.0012354	0.000168464	5.62E-05	0.000898473	5.62E-05	0.00606469	0.000336927	0	0	0	0.000730009	5.62E-05	0.000786164	0.000505391	0	0	0	0	0	0	0.002863881	0	0	0	0.000786164	0.003369272	0.000224618	0	0.004380054	0	0.000336927	0	0
Anaerolineaceae_uncultured_anaerolineaceae_bacterium	0	0	0	0	0	0	0.000898473	0.000561545	0	0	0	0	0	0	0	0	0	0	0	0	0	0	0	0	0	0	0	0	0	0	0	0	0	0	0
Anaerolineaceae_uncultured_bellilinea_sp.	0	0	0	0	0	0	0	0	0	0	0	0	0	0	0	0	0	0	0	0	0	0	0	0.000561545	5.62E-05	0	0	0	0	0	0	0	0	0	0
Anaerolineaceae_uncultured_burkholderiales_bacterium	0	0	0	0	0	0	0	0	0	0	0	0	0	0	0	0	0	0	0	0	0	0.000280773	0	0	0	0	0.000561545	0	0	0	0	0	0	0	0
Anaerolineaceae_uncultured_caldilineaceae_bacterium	0	0	0.000561545	0	0	0	0.000112309	0	0	0	0	0	0	0	0	0	0	0	0	0	0	0	0	0	0	0	0	0	0.000505391	0	0.001347709	0	0	0	0
Anaerolineaceae_uncultured_caldilineales_bacterium	0	0	0	0	0	0	0	0	0	0	0	0	0	0	0	0	0	0	0	0	0	0	0	0	0	0	0	0	0.000280773	0	0.000280773	0	0	0	0
Anaerolineaceae_uncultured_chloroflexi_bacterium	0	0	0.000280773	0	0	0	0.000112309	0	0	0	0.0006177	0	0	0	0	0	0	0	0	0	0	5.62E-05	0	0	0	0.000112309	0	0.000730009	0	0	0.000168464	0	0	0	0
Anaerolineaceae_uncultured_gemmatimonadetes_bacterium	0	0	0.000112309	0	0.000112309	0	0	0.000898473	0	0	0	0	0	0	0	0	0	0	0	0	0	0	0	0	0	0	0.000842318	0	0	0	0.001628482	0	0	0	0
Anaerolineaceae_uncultured_hydrocarbon_seep_bacterium_gca112	0	0	0	0	0	0	0	0.000730009	0	0	0	0	0	0	0	0	0	0	0	0	0	0	0	0	0	0	0	0	0	0	0	0	0	0	0
Anaerolineaceae_uncultured_organism	0	0	0	0	0	0	0	0.000842318	0	0	0	0	0	0	0	0	0	0	0	0	0	0	0	0	0	0	0	0	0	0	0	0	0	0	0
Anaerolineaceae_uncultured_prokaryote	0	0	0	0	0	0.000673854	0	0	0	0	0	0	0	0	0.000336927	0	0	0	0	0	0	0	0	0	0.000336927	0	0	0	0	0	0	0	0	0	0
Anaerolineaceae_uncultured_sludge_bacterium_h39	0	0.000449236	0	0	0	0.000561545	5.62E-05	0	0	0	0	0	0	0	0	0	0	0.000898473	0	0	0	0	0	0	0	0	0	0	0	0	0	0	0	0	0
Anaerolineaceae_uncultured_sludge_bacterium_s38	0	0	0	0	0	0	0	0	0	5.62E-05	0	0	0	0	0	0	0	0	0	0	0	0	0	0	0	0	0	0	0	0	0	0	0	0	0
Anaerolineaceae_uncultured_soil_bacterium	0	0	0	0	0	0	5.62E-05	5.62E-05	0.000112309	0	0	0	0	0	0	0	0	0	0	0	0	0	0.000954627	0	0	0	0.000561545	0	0	0	0.000730009	0	0	0	0
Anaeromyxobacter_uncultured_bacterium	0	0	0	0	0	0	0	0	0	0	0	0	0	0	0	0	0	0	0	0	0	0	0	0	0	0	0	0	0	0	0.000393082	0	0	0	0
Anaeroplasma_uncultured_bacterium	0	0	0	0	0	0	0	0	0	0	0	0	0	0	0.000168464	0	0	0	0	0	0	0	0	0	0	0	0	0	0	0	0	0	0	0	0
Anaerotruncus_unclassified	0	0	0.000336927	0	0	0	0	0.000336927	0	0	0.000112309	0	0.000224618	0	0	0	0	5.62E-05	0	0	0	0	0	0	0	0	0	0.000561545	0	0	0	0	0	0	0
Anaerotruncus_uncultured_bacterium	0	0	0	0.000954627	0	0	0	0.000336927	0	0	0.0006177	0	0	0	0	0	0	0	0	0	0	0	0	0	0	0	0	0	0	0	0	0	0	0	0
Anaerovibrio_uncultured_bacterium	0	0	0	0	0	0	0	0	0	0	0	0	0	0	0.000673854	0	0	0	0	0	0	0	0	0	0	0	0	0	0	0	0	0	0	0	0
Anaerovorax_uncultured_bacterium	0.000842318	0	0	0	0	0	0	0	0	0	0	0	0	0	0.000336927	0	0	0	0	0	0	0.000336927	0	0	0	0	0.001010782	0	0	0	0	0	0	0	0
Anaplasma_ovis	0	0	0	0	0.042115903	0	0	0	0	0.032962713	0	0.001403863	0	0	0	0	0.010220126	0	0.002190027	5.62E-05	0.032120395	0	0	0	0	0	0	0	0	0.034591195	0	0.006289308	0.157681941	0	0.059692273
Anaplasma_phagocytophilum	0	0	0	0	5.62E-05	0	0	0	0	5.62E-05	0	5.62E-05	0	0	0	0	5.62E-05	0	0	0	0.000224618	0	0	0	0	0	0	0	0	0	0	0	0.000168464	0	0.000393082
Anoxybacillus_flavithermus	0	0	0	0	0.000561545	0	0	5.62E-05	5.62E-05	0.000505391	0	0	0.000168464	0.000112309	0	5.62E-05	0.000112309	0	0.000168464	0.000730009	0.001740791	0	0	0.000112309	5.62E-05	0	5.62E-05	0	0.000449236	0.000898473	0.000449236	0.000730009	0.000561545	5.62E-05	0.000786164
Aquabacterium_unclassified	0	0.000168464	0	0	0.003200809	0	0.000112309	0	0	0.003706199	0	0.000336927	0	0	0.000112309	0	0.000954627	0	0.000561545	0.004773136	0.004267745	0	0	0	0	0	5.62E-05	0	0	0.001909254	0	0.002863881	0.003256963	0	0.005783917
Aquicella_unclassified	0	0.000168464	0	0	0	0	0	0.000112309	0	0	0	0	0	0	0	0	0	0	0	0	0	0	0	0	0	0	0.000449236	0	0	0	0	0	0	0	0
Arcobacter_butzleri	0	0	0.000280773	0	5.62E-05	0	0	0	0	0	0	0	0	0	0	0	0	0	0	0	0	0	0	0	0	0	0	0	0	0	0	0	0	0	0
Arcobacter_uncultured_arcobacter_sp.	0	0	0	0	0	0	0	0.000168464	0	0	0.000393082	0	0	0	0	0	0	0	5.62E-05	0.000168464	0.000168464	0	0	0	0	0	0	0	0	0	0	0	0.000112309	0	0.000280773
Ardenticatenales_unclassified	0	0	0	0	0	0	0	0	0	0.000336927	0	0	0	0	0	0	0	0	0	0	0	0	0	0	0	0	0	0	0	0	0.001010782	0	0	0	0
Ardenticatenia_unclassified	0.001123091	0	0	0	0	0	0	0	0	0	0	0	0	0	0	0	0	0	0	0	0	0	0	0	0	0	0.000786164	0	0	0	0	0	0	0	0
Ardenticatenia_uncultured_archaeon	0	0	0	0	0	0	0	0	0	0	0	0	0	0	0	0	0	0	0	0	0	0	0.000898473	0	0	0	0	0	0	0	0	0	0	0	0
Ardenticatenia_uncultured_litorilinea_sp.	0	0	0	0	0	0	0	0	0	0	0	0	0	0	0	0	0	0	0	0	0	0	0	0	0	0	0	0	0	0	0.000280773	0	0	0	0
Arenimonas_unclassified	0	0	0	0	0	0	5.62E-05	0	5.62E-05	0	0	0	0	0	0	0	0	0	0	0	0	0	0.0012354	0	0	0	0.000449236	0	0	0	0.000449236	0	0	0	0
Arenimonas_uncultured_bacterium	0	0	0	0	0	0	0	0	0	0	0	0	0	5.62E-05	0	0	0	0	0	0	0	0	0.001010782	0	0	0	0	0	0	0	0	0	0	0	0
Armatimonadales_unclassified	0	0	0	0	0	0	0	0.000336927	0	0	0	0	0	0	0	0	0	0	0	0	0	0	0	0	0	0	0	0	0	0	0	0	0	0	0
Armatimonadetes_unclassified	0	0	0	0	0	0	0	0.000280773	0	0	0	0	0	0	0	0	0	0	0	0	0	0	0	0	0	0	0	0	0	0	0.000449236	0	0	0	0
Arthrobacter_sulfureus	0.001740791	0.000505391	0.001179245	0.000561545	0.000112309	0.000224618	0.000898473	0.00421159	0.000954627	0.001347709	0.000393082	0	0.000449236	0.000673854	0.000730009	0.000954627	0	0.000168464	5.62E-05	0	0	5.62E-05	0.000336927	0.002414645	0.000505391	0.000561545	0.0012354	0.003313118	0.001516173	0	0.004436208	5.62E-05	0	0.000561545	0
Arthrobacter_unclassified	0.018755615	0.007580863	0.013870171	0.018699461	0.000561545	0.011174753	0.012971698	0.016116352	0.01695867	0.000168464	0.011792453	0.000168464	0.012466307	0.005671608	0.013645553	0.021001797	0.000112309	0.002639263	0.000112309	0.000673854	0.000393082	0.00730009	0.016228661	0.018755615	0.003481581	0.005952381	0.011230907	0.029200359	0.012410153	0.000786164	0.007075472	0.000786164	0.000112309	0.008479335	5.62E-05
Asanoa_uncultured_bacterium	0	0	0	0	0	0	0	0.000224618	0	0	0	0	0	0	0	0	0	0	0	0	0	0	0	0	0	0	0	0	5.62E-05	0	0.000730009	0	0	0	0
Asteroleplasma_uncultured_bacterium	0	0	0	0	0	0	0	0.000168464	0	0	0	0	0	0	0	0	0	0	0	0	0	0	0	0	0	0	0	0	0	0	0	0	0	0	0
Atopobium_rimae	0	0	0	0	0	0	0	0	0	0	0	0	0	0	0	0	0	0	0	0	0	0	0.000673854	0	0	0	0	0	0	0	0	0	0	0	0
Atopobium_vaginae_DSM_15829	0	0	0	0	0	0	0	0	0	0	0	0	0	0	0	0	0	0	0	0	0	0	0	0	0	0	0	0	0	0	0	0	0	0	0.002302336
Atopostipes_unclassified	0	0	0	0.000112309	0.000224618	0	0	0	5.62E-05	0.000112309	0	0	0	0	0.000168464	0	0	0	0	0	0.000224618	0	0	0	5.62E-05	0	0	0.000505391	0	0.000280773	0	0.000224618	5.62E-05	0	0.000168464
Atopostipes_uncultured_bacterium	0	0	0	0	0	0	0	0	0	0	0	0	0	5.62E-05	0	0	0	0	0	0	5.62E-05	0	0	0	0	0	0	0	0	0	0	0	0	0	0.000112309
Aurantimonadaceae_unclassified	0	0.000393082	0	0	0	0	5.62E-05	0	0	0	0	0	0	0	0	0	0	0	0	0	0	0	0	0	0	0	0	0	0	0	0	0	0	0	0
Azospirillum_sp._enrichment_culture_clone_yan50	0	0	0	0	0	0	0	0.000168464	0	0	0	0	0	0	0	0	0	0	0	0	0	0	0	0	0	0	0	0	0	0	0	0	0	0	0
Azospirillum_unclassified	0	0	0	0	0.000280773	0	0	0	0	0	0	0	0.000168464	0	0	0	0	0	0	0	0	0	0	0	0	0	0	0	0.000954627	0	0	0	0	0	0
Azospirillum_zeae	0	0	0	5.62E-05	0	0	0	0	0	0	0	0	0	0	0	0	0	0	0	0	0	0	0	0	0	0	0	0	0	0	0.0012354	0	0	0	0
B1-7BS_uncultured_denitratisoma_sp.	0	0	0	0	0	0	0	0	0	0	0	0	0	0	0	0	0	0.000449236	0	0	0	0	0	0	0	0	0.000561545	0	0	0	0	0	0	0	0
B10-SB3A_uncultured_bacterium	0	0	0	0	0	0	0	0	0	0	0	0	0	0	0	0	0	0	0	0	0	0	0	0	0	0	0	0	0	0	0.000673854	0	0	0	0
B79_uncultured_bacterium	0	0	0	0	0	0	0	0	0	0	0	0	0	0	0	0	0	0	0	0	0	0	0	0.000449236	0	0	0	0	0	0	0	0	0	0	0
BCf3-20_uncultured_bacterium	0	0	0	0	0	0	0	0	0	0	0	0	0	0	0	0	0	0	0	0	0	0	0	0	0	0	0	0	0.000449236	0	0	0	0	0	0
BD2-11_terrestrial_group_uncultured_soil_bacterium	0.000898473	0	0	0	0	0	0	0	0	0	0	0	0	0	0	0	0	0	0	0	0	0	0	0	0	0	0	0	0.000168464	0	0	0	0	0	0
BD7-8_marine_group_unclassified	0	0	0	0	0	0	0	0.000898473	0	0	0	0	0	0	0	0	0	0	0	0	0	0	0	0	0	0	0	0	0	0	0	0	0	0	0
BIrii41_unclassified	0	0	0	0	0	0	0	0	0	0	0	0	0	0	0	0	0	0	0	0	0	0	0	0	0	0	0	0	0	0	0.001909254	0	0	0	0
BIrii41_uncultured_bacterium	0	0	0	0	0	0	0	0.001066936	0	0	0	0	0	0	0	0	0	0	0	0	0	0	0	0	0	0	0	0	0	0	0.0012354	0	0	0	0
BIrii41_uncultured_sorangiineae_bacterium	0	0	0	0	0	5.62E-05	0	0.000336927	0	0	0	0	0	0	0	0	0	0	0	0	0	0	0	0	0.000336927	0	0	0	0	0	0	0	0	0	0
BSV26_uncultured_bacterium	0	0	0	0	0	0	0	0	0	0	0	0	0	0	0	0.002077718	0	0	0	0	0	0	0	0	0	0	0	0	0	0	0	0	0	0	0
BSV26_uncultured_soil_bacterium	0	0	0	0	0	0	0	0	0	0	0	0	0	0	0	0	0	0.000224618	0	0	0	0	0	0	0	0	0	0	0	0	0	0	0	0	0
BVA18_uncultured_delta_proteobacterium	0	0	0	0	0	0	0	0	0	0	0	0	0	0	0	0	0	0	0	0	0	0	0	0	0	0.000393082	0	0	0	0	0.000730009	0	0	0	0
Bacillaceae_unclassified	0	0	0	0	0	0	0	0	0	0	0	0	0	0	0.000224618	0	0	0	0	0	0	0	0	0	0	0	0	0	0.000168464	0	0.001179245	0	0	0	0
Bacillus_badius	0.000786164	0	5.62E-05	0.000112309	0.000112309	0.000393082	0.000449236	0.000449236	5.62E-05	0	0.000449236	0	0.000168464	0.000224618	0.000673854	0.000393082	0	0.000224618	0	5.62E-05	0	0	0	5.62E-05	0.000280773	0.000112309	0	0	0.000280773	0	0.000112309	0.000112309	0	0.000224618	0
Bacillus_gibsonii	0	0	0	0	0	0	0	0	0	0	0	0	0.000561545	0	0	0	0	0	0	0	0	0	0	0	0	0	0	0	0	0	0	0	0	0	0
Bacillus_oceanisediminis	0.001572327	0.002863881	0.003818509	0.001796945	0	0.003481581	0.003706199	0.000842318	0.0030885	5.62E-05	0.002695418	0	0.003650045	0.003313118	0.002863881	0.001684636	0	0.000730009	5.62E-05	0	5.62E-05	0.000730009	0.000786164	0.003313118	0.002077718	0.001572327	0.002077718	0.001460018	0.001909254	0	0.001740791	0.000112309	0	0.003200809	0
Bacillus_pumilus	0.051100629	0.045316712	0.074292453	0.047169811	0.035714286	0.0600292	0.056154537	0.030098832	0.051044474	0.019092543	0.049415993	0.003706199	0.061376909	0.054020665	0.06671159	0.064746181	0.003818509	0.021731806	0.006794699	0.048798293	0.03885894	0.017800988	0.038465858	0.0600292	0.0625	0.058176101	0.048742138	0.047787511	0.050146002	0.033524259	0.042789757	0.029144205	0.021507188	0.064072327	0.041105121
Bacillus_simplex	0	0.000730009	0	0	0	0.000280773	0.000842318	0.000954627	0.000505391	0	0.000168464	0	5.62E-05	0.000842318	0.000336927	0.000561545	0	0.000168464	5.62E-05	0	0.000336927	5.62E-05	0.000112309	0.001740791	0.0006177	0.000393082	5.62E-05	0.000224618	0.000280773	5.62E-05	0.000673854	0.000112309	0	0.000224618	0.000168464
Bacillus_sp._SK2	0	0	0	0	0	0	0	0	0	0	0	0	0	0	0	0	0	0	0	0	0	0	0	0	0	0	0.000224618	0	0	0	0	0	0	0	0
Bacillus_unclassified	0.282569632	0.374887691	0.406839623	0.304862983	0.293744385	0.4350292	0.434355346	0.230963612	0.387634771	0.190532345	0.303122192	0.025887242	0.322551662	0.513140162	0.467149596	0.423798293	0.035658131	0.146675651	0.050146002	0.415262803	0.351134322	0.1219115	0.214004942	0.453728661	0.466026505	0.442385445	0.27908805	0.275269542	0.431323001	0.264038634	0.297506739	0.270103324	0.171832884	0.460972597	0.309579964
Bacteria_unclassified	0	0.000112309	0.000336927	0.000280773	0	0	0.001123091	0.000842318	0	0.000898473	0.001347709	0	0.004043127	0	0.000336927	0	0	0.000898473	0	0.006120845	5.62E-05	0.000954627	0.0030885	0.000505391	0	0.001291554	0.000730009	0.0006177	0.000898473	0.000112309	0.010500898	0	0	0	0
Bacteriovorax_uncultured_bacterium	0	0	0	0	0	0	0.000112309	0	0	0	0	0	0	0	0	0	0	0	0	0.000224618	0	0	0	0	0	0	0	0	0	0	0	0	0	0	0.000224618
Bacteroidales_RF16_group_uncultured_porphyromonadaceae_bacterium	0	0	0	0	0	0	0	0	0	0	0	0	0	0	0	0	0	0	0	0	0	0	0	0	0	0	0	0	0	0.000224618	0	0	0	0	0
Bacteroidales_S24-7_group_unclassified	0.004604672	0	0.001965409	0.000673854	0	0	0	0	0	0	0.00359389	0	0.001909254	0	0	0.000561545	0.000224618	0	5.62E-05	0	0	0.000224618	0.0006177	0	0	0	0.002190027	0.0006177	0	0	0	0	0	0	0
Bacteroidales_S24-7_group_uncultured_bacterium	0.007468553	0.000336927	0.008030099	0.008367026	0.000336927	0	0.000786164	5.62E-05	0.000168464	5.62E-05	0.00915319	0	0.004773136	5.62E-05	0.001179245	5.62E-05	0.000224618	0.000561545	0	0	0.000112309	0.004773136	0.008479335	0	0.000280773	0.000449236	0.004155436	0.007861635	0.000393082	0	0.001066936	0.000505391	0.000168464	0	0
Bacteroidales_S24-7_group_uncultured_bacteroidales_bacterium	5.62E-05	0	0.000954627	0.000673854	0	0	0	0	0	0.000224618	0.000954627	0	0.002526954	0	0	0	0	0	0	0	0.000224618	0.000505391	0.002077718	0	0	0	0.001010782	0.003313118	0	0	0.000336927	0.000224618	0	0	0
Bacteroidales_S24-7_group_uncultured_organism	0.004941599	0	0.001909254	0.001516173	0	0	0	0	0	0	0.002639263	0	0.003874663	0.000112309	0	0	5.62E-05	0	0.000112309	0	0	0.001572327	0.004043127	0	0	0	0.0012354	0.001403863	0	0	0	0	0	0	0
Bacteroidales_S24-7_group_uncultured_rumen_bacterium	0	0	0	0	0	0	0	0	0	0	0	0	0	0	0.000954627	0	0	0	0	0	0	0	0	0	0	0	0	0	0	0	0	0	0	0	0
Bacteroidales_S24-7_group_unidentified	0.002526954	0	0.002526954	0.007693172	0	0	0	0	0	0	0.002302336	0	0.00359389	0	5.62E-05	0	0	0	0	0	0	0.000842318	0.002246181	0	0	0	0.001740791	0.001572327	0	0	0.000786164	0	0	0	0
Bacteroidales_unclassified	0.000673854	0	0	0	0	0	0	0	0	0	0	0	0	0	0	0	0	0	0	0	0	0	0	0	0	0	0	0	0	0	0	0	0	0	0
Bacteroides_barnesiae	0	0	0	0	0	0.000786164	0	0	0	0	0	0	0	0	0	0	0	0	0	0	0	0	0.000112309	0	0	0	0	0	0	0	0	0	0	0	0
Bacteroides_cellulosilyticus_DSM_14838	0	0	0	0	0.000168464	0	0	0	0	0	0	0	0	0	0	0	0	0	0	0	0	0	0	0	0	0	0	0	0	0	0.001066936	0	0.000898473	0	0
Bacteroides_dorei	0	0	0.001291554	0.000842318	0	0	0	0.016397125	0	0	0	0	0	0	0	0	5.62E-05	0	5.62E-05	5.62E-05	0.000505391	0	0	0	0	0	0	0.000280773	0	0.000336927	0	5.62E-05	0.001291554	0	0.000112309
Bacteroides_plebeius	0	0	0	0	5.62E-05	0	0	5.62E-05	0	0	0	0	0	0	0	0	0.000112309	0	0	0.000280773	0	0	0.000168464	0	0	0	0	0	0	0.000168464	0	0	0	0	5.62E-05
Bacteroides_sp._C13EG153	0	0	0	0	0	0	0	0	0.000393082	0	0	0	0	0.000336927	0	0	0	0.000224618	0	0	0	0	0.005053908	0	0	0	0	0	0	0	0	0	0	0	0
Bacteroides_unclassified	0	0	0	0	0.000224618	0	0	0.000673854	0	0.000280773	0	0	0	0	0	0	0	0	5.62E-05	0	0.000561545	0	0.000898473	0	0	0	0.000561545	0	5.62E-05	0.000168464	0	5.62E-05	0.000730009	0	0.000112309
Bacteroides_uniformis	0	0	0	0	0	0	0	0	0	5.62E-05	0	0	0	0	0.000280773	0	0.000112309	5.62E-05	0	0	0	0.000505391	0.000730009	0	0	0	0	0	0	5.62E-05	0	0	0.000168464	0	0
Bacteroidetes_BD2-2_unclassified	0	0	0	0	0	0	0	0.010107817	0	0	0	0	0	0	0	0	0	0	0	0	0	0	0	0	0	0.000561545	0	0	0	0	0	0	0	0	0
Bacteroidetes_BD2-2_uncultured_bacterium	0	0	0	0	0	0	0	0.001628482	0	0	0	0	0	0	0	0	0	0	0	0	0	0	0	0	0	0	0	0	0	0	0	0	0	0	0
Bacteroidetes_bacterium_GS	0	0	0	0	0	0	0	0	0	0	0	0	0	0	0	0	0	0	0	0	0	0	0	0	0	0	0.000505391	0	0	0	0	0	0	0	0
Bacteroidetes_unclassified	0	0	0	0	0	0	0	0	0	0	0	0	0	0	0	0.000730009	0	0	0	0	0	0	0	0	0	0	0	0	0	5.62E-05	0.001572327	0	0	0	0
Bacteroidetes_vadinHA17_unclassified	0	0.0006177	0	0	0	0	0	0	0	0	0	0	0	0	0	0.001123091	0	0	0	0	0	0	0	0	0	0	0	0	0	0	0	0	0	0	0
Bacteroidetes_vadinHA17_uncultured_bacterium	0	0	0	0	0	0.000505391	0	0	0	0	0	0	0	0	0	0	0	0	0	0	0	0	0	0	0	0	0	0	0	0	0	0	0	0	0
Bacteroidetes_vadinHA17_uncultured_cytophagales_bacterium	0	5.62E-05	0	0	0	0	0	0	0	0	0	0	0	0	0	0	0	0	0	0	0	0	0	0	0	0	0	0.000730009	0	0	0	0	0	0	0
Bacteroidetes_vadinHA17_uncultured_prokaryote	0	0	0	0	0	0	0	0	0	0	0	0	0	0	0	0.001123091	0	0	0	0	0	0	0	0.000898473	0	0	0	0	0	0	0	0	0	0	0
Bartonella_unclassified	0	0	0	0	0.138477089	5.62E-05	0	0	0.005671608	0	0.036893531	0	0.176774483	0	0	0.027234951	0.000280773	0.000336927	0.000673854	0	0	0.000786164	0.000336927	0.00297619	0	0	0	0.000898473	0	5.62E-05	0	0	0.001684636	0.004660827	0.001347709
Bauldia_unclassified	0	0.000168464	0	0	0	0	0.000449236	0	0	0	0	0	0	0	0	0	0	0	0	0	0	0	0	5.62E-05	0	0	0	0	0	0	0	0	0	0	0
Bauldia_uncultured_bacterium	0	0	0	0	0	0.000561545	0	0.000112309	0	0	0	5.62E-05	0	0	0	0	0	0	0	0	0	0	0	0.000842318	0	0	0	0	0	0	0	0	0	0	0
Bdellovibrio_unclassified	0	0	0	0	0	0	0	0	0	0	0	0	0	0	0	0	0	0.000393082	0	0	0	0	0	0	0	0	0	0	0	0	0	0	0	0	0
Bdellovibrio_uncultured_bacterium	0	0	0	0	0	0	0	0	0.000168464	0	0	0	0	0	0	0	0	0	0	0	0	0	0	0	0	0	0	0	0	0	0	0	0	0	0
Bdellovibrio_uncultured_soil_bacterium	0	0	0	0	0	0	0	0	0	0	0	0	0	0	0	0	0	0	0	0	0	0	0	0	0	0	0	0	0	0	0.001123091	0	0	0	0
Beijerinckiaceae_uncultured_rhizobiales_bacterium	0	0	0	0	0	0	0	0	0	0	0	0	0	0	0	0	0	0	0	0	0	0	0	0	0.000336927	0	0	0	0	0	0	0	0	0	0
Betaproteobacteria_unclassified	0	0	0.000673854	0	0	0.001796945	0	0	0	0	0	0	0	0	0.000168464	0	0	0	0	0	0	0	0	0	0	0	0	0	0	0	0.001628482	0	0	0	0
Bifidobacterium_kashiwanohense_JCM_15439_=_DSM_21854	0	0	0	0	0	0	0	0	0	0	0	0	0	0	0	0	0	0	0	0	0	0	0	0	0	0	0	0	0	0	0.000336927	0	0	0	0
Bifidobacterium_unclassified	0	0	0	0	0	0	0.000112309	5.62E-05	0	5.62E-05	0	0	0	0	0	0	0	0	0	0	0	0	0	0	0	0	0	0	0	0	0.0006177	0.000224618	0	0	0
Blastocatella_unclassified	0	0	0	0	0	0.001347709	0	0.000561545	0.000112309	5.62E-05	0	0	0	0	0	0	0	0	0	0	0	0	0	0	0	0	0	0.001179245	5.62E-05	0	0.001684636	0	0	0	0
Blastococcus_uncultured_bacterium	0	0	0	0	0.000112309	0	0	0.002077718	0	0.000505391	0	0	0	0	0.000112309	0	0	0	0	5.62E-05	0	0	0	0	0	0	0	0	0.000449236	0	0.006738544	0	0	0	0.000336927
Blastomonas_natatoria	0.000505391	0	0.000112309	0.000336927	0.000505391	0	0.000168464	0.000280773	0	0.001010782	0	5.62E-05	5.62E-05	0	5.62E-05	0	0.000168464	0	0.000168464	0.000898473	0.000505391	5.62E-05	0.000112309	0	0	0	0.000224618	0.000112309	5.62E-05	0.000336927	0	0.000393082	0.000336927	0	0.000336927
Blautia_unclassified	0	0	0	0	0	0	0	0	0	0	0	0	0	0	0	0	0	0	0	0	0	0	0.000449236	0	0	0	0	0	0	0	0.000561545	0	0	0	0
Blfdi19_unclassified	0	0	0	0	0	0	0	0	0	0	0	0	0	0	0	0	0	0	0	0	0	0	0	0	0	0	0	0	0	0	0.001403863	0	0	0	0
Bosea_unclassified	0	0	0	0.0006177	0.001347709	0	0	0.000449236	5.62E-05	0.000561545	0.000112309	0.000168464	0	0	0	0	0.000168464	0	0.000112309	0.001684636	0.000786164	0	0	0	0	0	0	0	0	0.0006177	0	0.000449236	0.000224618	0	0.000898473
Bradyrhizobium_unclassified	0	0	0	5.62E-05	5.62E-05	0	0.00297619	0.0030885	5.62E-05	0.000673854	0.000393082	5.62E-05	0	0	0.000112309	0	0	0.000280773	0	0.000224618	0.000112309	0	0.0006177	0	0	0.000393082	0.000954627	0.000449236	0	0.000112309	0.003200809	0	0	0	0.000168464
Bradyrhizobium_uncultured_rhizobiales_bacterium	0	0	0	0	0	0	0	0.000224618	0	0	0	0	0	0	0	0	0	0	0	0	0	0	0	0	0	0	0	0	0	0	0	0	0	0	0
Brevibacillus_unclassified	0	0	0	0	5.62E-05	0	0	0	0	0.000112309	0	0	0	0	0	0	0	0	0	0.000112309	0	0	0	0	0	0	0	0	0	0	0.000449236	0	0.000336927	0	0.000280773
Brevibacterium_avium	0	0	5.62E-05	0.000168464	0.000168464	0	0	0	0	0.000280773	0	0	0	0	0	0	0	0	0	0	0	0	0	0	0	0	0	0	0	0	0	0	0	0	0
Brevibacterium_unclassified	0.000449236	0	0	0	0	0	0	0	0	0	0	0	0	0	0	0	0	0	0	0	0	0	0	0	0	0	0	0.000280773	0	0	0	0	0	0	0
Brevinema_andersonii	0	0	0	0	0	0	0	0	0	0	0	0	0	0	0	5.62E-05	0	0	0.000393082	0	0	0	0	0	0	0	0	0	0	0	0	0	0	0	0
Brevundimonas_aurantiaca	0.000505391	0.000168464	0.000898473	0.001460018	0.001965409	0.000449236	0.000393082	0.000393082	0.000786164	0.001291554	0.000561545	0.000168464	0.000168464	0.000168464	0	0	0.000505391	0.000393082	0.000449236	0.002526954	0.002807727	0.0006177	5.62E-05	0.000336927	0.000168464	0.000393082	0.001010782	0.000280773	0.000280773	0.001460018	5.62E-05	0.002077718	0.002021563	0.000730009	0.003706199
Brevundimonas_diminuta	5.62E-05	0	5.62E-05	0	0.004660827	0	0	5.62E-05	0	0.003369272	0	0.000505391	0	0	0.000336927	0	0.000786164	0	0.000730009	0.006570081	0.005503145	0	5.62E-05	0	0	0	0	0.000112309	0	0.003313118	0	0.003650045	0.002807727	5.62E-05	0.004997754
Brevundimonas_staleyi	0.000449236	0.000393082	5.62E-05	0	0.000112309	0	0.000224618	0.000280773	0.000224618	0.000168464	0.000112309	0	0	5.62E-05	0	0	0	0	0	0.000393082	0.000673854	0.000112309	0.000112309	0.000336927	0.000112309	0.000505391	0.000449236	0.000168464	0.000449236	5.62E-05	0	0	0.000112309	0.000224618	0.000168464
Brochothrix_thermosphacta	0.021057951	0.010332435	0.018306379	0.024146451	0.005334681	0.016060198	0.012690925	0.009097035	0.013140162	0.003481581	0.019597934	0.000505391	0.013140162	0.010950135	0.010500898	0.011006289	0.000730009	0.002863881	0.000786164	0.007243935	0.007187781	0.008984726	0.023584906	0.017800988	0.016116352	0.012241689	0.031446541	0.021001797	0.014880952	0.003930818	0.013701707	0.004323899	0.004043127	0.017295597	0.004773136
Bryobacter_unclassified	0	0	0.000842318	0	0	0	0	0.000842318	0	0.000112309	0	0	0	0	0.000112309	0	0	0	0	0	0	0	0.001796945	0	0	0	0	0	0	0	0.000786164	0	0	0	0
Bryobacter_uncultured_acidobacteria_bacterium	0	0	0	0	0	0	0.002302336	0.000842318	0	0	0	0	0	0	0	0	0	0.000336927	0	0	0	0	0	0	5.62E-05	0	0	0	0	0	0	0	0	0	0
Bryobacter_uncultured_bacterium	0	0	0.000393082	0	0	0	0	0	0	0	0	0	0	0	0	0	0	0	0	0	0	0	0	0	0	0	0	0	0.000280773	0	0.000673854	0	0.0006177	0	0
Burkholderia_unclassified	0	0	5.62E-05	0	0	0	0	0.000336927	0	0	0	0	0	0	0	0	0	0	0	0	0	0	0	0	0	0	0	0	0	0	0	0	0	0	0
Burkholderiales_unclassified	0	0	0.000673854	0	0	0	0	0	0	0	0	0	0	0	0	0	0	0	0	0	0	0	0	0	0	0	0	0.000336927	0	0	0	0	0	0	0
Butyricimonas_uncultured_bacterium_adhufec84	0	0	0	0	0	0	0	0	0	0	0	0	0	0	0	0	0	0	0	0	0	0	0	0	0	0	0	0.0006177	0	0	0	0	0	0	0
Butyrivibrio_proteoclasticus_B316	0	0	0	0	0	0	0	0	0	0	0	0	0	0	0	0	0	0	0	0	0	0	0	0.000561545	0	0	0	0	0	0	0	0	0	0	0
Byssovorax_uncultured_bacterium	0	0	0	0	0	0	0	0	0	0	0	0	0	0	0	0.000449236	0	0	0	0	0.000280773	0	0	0	0	0	0	0	0	0	0	0	0	0	0
CL500-29_marine_group_unclassified	0	0	0	0	0.000336927	0	0	0	0	0	0	0	0	0	0	0.0006177	0	0	0	0	0	0	0	0.000168464	0	0	0	0	5.62E-05	0	0	0	0	0	0
CL500-29_marine_group_uncultured_bacterium	0	0	0.000561545	0	0	0	0	0	0	0	0	0	0	0	0	0	0	0	0	0	0	0	0	0	0	0	0	0	0	0	0	0	0	0	0
CL500-3_uncultured_bacterium	0	0.000336927	0	0	0	0	0	0	0	0	0	0	0	0	0	0	0	0	0	0	5.62E-05	0	0	0	0	0	0	0	0	0	0	0	0	0	0
Caenimonas_uncultured_bacterium	0	0	0	0	0	0	0	0.000280773	0	0	0	0	0	0	0	0	0	0	0	0	0	0	0	0	0	0	0	0	0.000336927	0	0.000842318	0	0	0	0
Caldilineaceae_unclassified	0	0	0	0	0	0	0	0.001066936	0	0	0	0	0	0	0	0	0	0	0	0	5.62E-05	0	0	0	0	0	0	0	0	0	0.001572327	0	0	0	0
Caldilineaceae_uncultured_bacterium	0	0	0	0	0	0	0.001740791	0	0	0	0	0	0	0	0	0	0	0	0	0.000112309	0	0	0	0	0	0	0.000280773	0	0	0	0.000730009	0	0	0	0
Calothrix_unclassified	0	0	0	0.001010782	0	0	0	0	0	0	0	0	0	0	0	0	0	0	0	0	0	0	0	0	0	0	0.000112309	0	0	0	0	0	0	0	0
Campylobacter_concisus	5.62E-05	0	0	0.000112309	0	0	0	0	0	0	0.000224618	0	0.000280773	0	0	0	0	0	0	0	0	0.000224618	0	0	0	0	0	0	0	0	0	0	0	0	0
Campylobacter_jejuni_subsp._jejuni	0	0	0	0	0	0	0	0	0	0	0	0	0	0	0	0	0	0	0	0	0	0	0.000336927	0	0	0	0	0	0	0	0	0	0	0	0
Candidate_division_WS6_unclassified	0	0	0	0	0	0	0	0.000280773	0	0	0	0	0	0	0	0	0	0	0	0	0	0	0.000449236	0	0	0	0	0	0	0	0	0	0	0	0
Candidatus_Actinomarina_uncultured_marine_bacterium	0	0	0	0	0	0	0	0	0	0	0	0	0	0	0	0	0	0	0	0	0	0	0	0	0	0	0	0	0	0	0.000898473	0	0	0	0
Candidatus_Alysiosphaera_unclassified	0	0	0	0	0.000449236	0	0	0	0	0	0	0	0	0	0	0	0	0	0	0	0	0	0	0	0	0	0	0	0	0	0.000898473	0	0	0	0
Candidatus_Alysiosphaera_uncultured_alpha_proteobacterium	0	0	0	0	0	0	0	0	0	0	0	0	0	0	0	0	0	0	0	0	0	0	0	0	0	0	0	0	0	0	0.001066936	0	0	0	0
Candidatus_Arthromitus_unclassified	0	0	0	0	0	0	0	0	0	0	0	0	0	0	0	0	0	0	0	0	0.000336927	0	0	0	0.000280773	0	0	0	0	0	0	0.000898473	0	0	0
Candidatus_Chloroploca_uncultured_bacterium	0	0	0	0	0	0	0	0	0	0.000168464	0	0	0	0	0	0	0	0	0	0	0	0	0	0	0	0	0	0	0	0	0	0	0	0	0
Candidatus_Clostridium_anorexicamassiliense_AP5	0	0	0	0	0	0	0	0	0	0	0	0	0	0	0	0	0.014768643	0	0	0	0	0	0	0	0	0	0	0	0	0	0	0.000280773	0	0	0
Candidatus_Competibacter_uncultured_bacterium	0	0	0	0	0	0	0	0	0	0	0	0	0	0	0	0.001066936	0	0	0	0	0	0	0	0	0	0	0	0	0	0	0	0	0	0	0
Candidatus_Entotheonella_uncultured_bacterium	0	0	0	0	0	0	0	0	0	0.000168464	0	0	0	0	0	0	0	0	0	0	0	0	0	0	0	0	0	0	0.002077718	0	0.000224618	0	0	0	0
Candidatus_Hamiltonella_defensa	0	5.62E-05	0	0	0	0.000224618	0.0006177	0	0	0	0	0	0	0	0	0	0	0	0	0	0	0	0	5.62E-05	0.000168464	0	0	0	0	0	0.000561545	0	0	0	0
Candidatus_Planktoluna_uncultured_actinobacterium	0	0	0	0	0	0	0	0	0	0	0	0	0	0	0	0	0	0	0	0	0	0	0	0	0	0	0	0	0.000280773	0	0	0	0	0	0
Candidatus_Portiera_aleyrodidarum_BT-QVLC	0	0	0	0	0	0.000336927	0.0006177	0	5.62E-05	0	0	0	0	0	0.000224618	0	0	0	0	0	0	0	0	0.000168464	5.62E-05	0	0	0	5.62E-05	0	0.003200809	0	0	0	0
Candidatus_Puniceispirillum_uncultured_bacterium	0	0	0	0	0	0	0	0	0	0	0	0	0	0	0	0	0	0	0	0	0	0	0	0	0	0	0	0	0	0	0.000336927	0	0	0	0
Candidatus_Rhabdochlamydia_uncultured_bacterium	0	0	0	0	0	0	0	0	0	0	0	0	0	0	0	0	0	0	0	0	0	0	0	0.000224618	0	0	0	0	0	0	0	0	0	0	0
Candidatus_Saccharimonas_unclassified	0	0	0	0	0	0	0	0	0	0	0.0006177	0	0	0	0	0	0	0	0	0	0	0	0	0	0	0	0	0	0	0	0	0	0	0	0
Candidatus_Saccharimonas_uncultured_bacterium	0	0	0	0	0	0	0	0	0	0	0.000112309	0	0	0	0	0	0	0	0.000280773	0	0	0	0	0	0	0	0	0	0	0	0	5.62E-05	0	0	0
Candidatus_Solibacter_unclassified	0	0	0.000561545	0	0	0.0006177	0	0.0012354	0	0	0	0	0	0	0	0.000673854	0	0	0	0	0.000112309	0	0	0	0	0	0	0	0	0	0	0	0	0	0
Candidatus_Solibacter_uncultured_acidobacteria_bacterium	0	0	0	0	0	0	0	0.000168464	0	0	0	0	0	0	0	0	0	0	0	0	0	0	0	0	0	0	0	0	0	0	0	0	0	0	0
Candidatus_Solibacter_uncultured_acidobacteriaceae_bacterium	0	0	0	0	0	0	0	0.001572327	0	0	0	0	0	0	0	0	0	0	0	0	0	0	0	0	0	0	0	0	0	0	0	0	0	0	0
Candidatus_Xiphinematobacter_uncultured_verrucomicrobia_bacterium	0	0	0	0	0	0	0	0	0	0	0	0	0	0	0	0	0	0	0	0	0	0	0	0	0	0	0	0	0	0	0.000842318	0	0	0	0
Capnocytophaga_granulosa	0	0	0.000224618	0	0	0	0	0	0	0	0	0	0	0	0	0	0	0	0	0	0	0	0	0	0	0	5.62E-05	0.000224618	0	0	0	5.62E-05	0	0	0
Capnocytophaga_ochracea	0	0	0	0	0	0	0	0	0	0	0	0	0	0	0	0	0	0	0	0	0	0	0	0	0	0	0	0.000112309	0	0	0	0	0	0	0
Capra_hircus_goat_	0	0	0	0	0	0	0	0	0	0	0	0	0	0	0	0	0	0	0	0.005671608	0	0	0	0	0	0	0	0	0	0	0	0	0	0	0
Cardiobacterium_uncultured_cardiobacterium_sp.	0	0	0	0	0	0	0	0	0	0	0	0	0	0	0	0	0	0	0	0	0	0	0	0	0	0	0	0.000224618	0	0	0	0	0	0	0
Cardiobacterium_valvarum	0	0	0.000336927	0	0	0	0	0	0	0	0	0	0	0	0	0	0	0	0	0	0	0	0	0	0	0	0	0.000505391	0	0	0	0	0	0	0
Carnobacteriaceae_uncultured_bacterium	0	0	0	0	0	0	0	0	0	0	0	0	0	5.62E-05	0	0	0	0	0	0	0	0	0	0	0	0	0	0.000168464	0	5.62E-05	0	0	0	0	0.000336927
Carnobacterium_maltaromaticum	0.005615454	0.001796945	0.001965409	0.00359389	0.001179245	0.004099281	0.002414645	0.001909254	0.001516173	0.000898473	0.002414645	0.000112309	0.002358491	0.001403863	0.001347709	0.0018531	0.000280773	0.000730009	0.000280773	0.0012354	0.001123091	0.001179245	0.002639263	0.001179245	0.003032345	0.001684636	0.00544699	0.003818509	0.001909254	0.000561545	0.001291554	0.000280773	0.000561545	0.002021563	0.000505391
Caulobacter_sp.	0	0	0.000168464	5.62E-05	0.000112309	0	0	0.000954627	0	0.000393082	0.0006177	0	0.001965409	0	0	0	0	5.62E-05	5.62E-05	0.0006177	0.000224618	0	0	0	0	0	0.000505391	0.000393082	0	0.000112309	0	0.000168464	0.000336927	5.62E-05	0.000673854
Caulobacteraceae_unclassified	0	0	0	0	0	0	0	0	0	0	0	0	0	0	0	0	0	0	0	0	0	0	0	0.000954627	0	0	0	0	0	0	0	0	0	0	0
Cellvibrio_unclassified	0	0	0	0	0	0	5.62E-05	0	0	5.62E-05	0.000449236	0	0	0	0	0	5.62E-05	0	0	0	0	0	0	0.000280773	0	0	0	0	0	0	0	0	0	0	0
Cellvibrionaceae_unclassified	0	0	0	0	0	0	0	0	0	0	0	0	0	0	0	0	0	0	0	0	0	0	0	0	0	0	0	0	0	0	0.000449236	0	0	0	0
Chitinimonas_sp._HME7960	0	0	0	0	0	0	0	0	0	0	0	0	0	0	0	0	0	0	0	0	0.000168464	0	0	0	0	0	0	0	0	0	0	0	0	0	0
Chitinophaga_unclassified	0	0	0	0	0	0	0	0.000112309	0	0	0.000449236	0	0	0	0	0	0	0	0	0	0	0	0	0	0	0	0	0	0	0	0	0	0	0	0
Chitinophaga_uncultured_bacterium	0	0	0	0	0	0	0	0	0	0	0	0	0	0	0	0	0	0	0	0	0	0	0	0	0	0	0	0	0	0	0.000449236	0	0	0	0
Chitinophagaceae_bacterium_L2-4	0	0	0	0	0	0	0	0	0	0	0	0	0	0	0	0	0	0	0	0	0	0	0	0	0	0	0	0	0	0	0	0	0.000730009	0	0
Chitinophagaceae_unclassified	0	0	0	0	5.62E-05	0	0	0.001010782	0	5.62E-05	0	0	0	0	0.001066936	0	5.62E-05	0	0	0	0	0	0	0	0	0	0.002302336	0.000168464	5.62E-05	0.000168464	0.002133872	0.000112309	0.001066936	0	0
Chitinophagaceae_uncultured_prokaryote	0	0	0	0	0	0	0	0	0	0	0.001010782	0	0	0	0	0	0	0	0	0	0	0	0	0	0	0	0	0	0	0	0	0	0	0	0
Chitinophagaceae_uncultured_sphingomonas_sp.	0	0	0	0	0.000224618	0	0	0	0	0	0	0	0	0	0	0	0	0	0	0.000786164	0.000449236	0	0	0	0	0	0	0	0	0.000224618	0	0.000168464	0	0	0.000336927
Chloroflexi_bacterium_ET1	0	0	0	0	0	0.001123091	0	0	0	0	0	0	0	0	0	0	0	0	0	0	0	0	0	0	0	0	0	0	0	0	0	0	0	0	0
Chloroflexi_unclassified	0	0	0	0	0	0	0.00297619	0.001684636	0.000224618	0	0.000954627	0	0	0	0	0	0	0.001123091	0	0	0	0	0.001123091	0	0	0	0.0012354	0.000280773	0	0	0	0	0	0	0
Chloroflexi_uncultured_anaerolineaceae_bacterium	0	0	0	0	0	0.001066936	0	0	0	0	0	0	0	0	0	0.001684636	0	0	0	0	0	0	0	0	0.000336927	0	0	0	0	0	0.000954627	0	0	0.000112309	0
Chloroflexi_uncultured_bacterium	0	0	0.0006177	0	0	0	0.000842318	0.000730009	0	0	0	0	0	0	0	0	0	0	0	0	0	0	0	0	0	0.000954627	0	0	0	0	0	0	0	0	0
Chloroflexi_uncultured_bacterium_sja-68	0	0	0	0	0	0	0	0	0	0	0	0	0	0	0.000280773	0	0	0	0	0	0	0	0	0	0	0	0	0	0	0	0	0	0	0	0
Chloroflexi_uncultured_chloroflexi_bacterium	0	5.62E-05	0	0	0	0.000393082	0.000561545	0	0	0	0	0	0	0	0	0	0	0	0	0	5.62E-05	0	0	0	0	0	0	0	0	0	0.000393082	0	0	0	0
Chloroflexi_uncultured_soil_bacterium	0	0	0	0	0	0	0	0	0	0	0	0	0	0	0	0	0	0	0	0	0.000336927	0	0	0	0	0	0	0	0	0	0	0	0	0	0
Christensenellaceae_R-7_group_unclassified	0.000898473	0	0	0.000786164	5.62E-05	0.000561545	0	0	0	0	0	0	0	0	0.000673854	0	0	0	0	0	0	0	0.000561545	0	0	0	0	0.001066936	0.000336927	0	0	0	0	0	0
Christensenellaceae_R-7_group_uncultured_bacterium	0.000336927	0	0	0	0	0	0	0	0	0	0.000954627	0	0	0	0	0	0	0	0	0	0	0	0	0	0	0	0.000336927	0	0	0	0	0	0	0	0
Christensenellaceae_R-7_group_uncultured_clostridia_bacterium	0.0006177	0	0	0.000730009	0	0	0	0	0	0	0	0	0.0006177	0	0	0	0	0	0	0	0	0	0	0	0	0	0.000336927	0	0	0	0	0	0	0	0
Christensenellaceae_unclassified	0	0	0	0	0	0	0	0	0	0	0	0	0	0	0	0	0	0	0	0	0	0	0	0	0	0	0	0.000561545	0	0	0	0	0	0	0
Christensenellaceae_uncultured_bacterium	0	0	0	0	0	0	0	0	0	0	0	0	0	0	0	0	0	0	0	0	0	0	0	0	0	0	0	0.000336927	0	0	0	0	0	0	0
Christensenellaceae_uncultured_firmicutes_bacterium	0	0	0	0	0	0	0	0.001066936	0	0	0	0	0	0	0	0	0	0	0	0	0	0	0	0	0	0	0	0	0	0	0	0	0	0	0
Chroococcidiopsis_thermalis_PCC_7203	0	0	0	0	0	0	0	0	0	0	0	0	0	0	0	0	0	0	0	0.000898473	0	0	0	0	0	0	0	0	0	0	0	0	0	0	5.62E-05
Chroococcidiopsis_uncultured_bacterium	0	0	0	0	0	0	0	0	0	0	0	0	0	0	0	0	0	0	0	0.001628482	0	0	0	0	0	0.000336927	0	0	0	0	0	0	0	0	5.62E-05
Chryseobacterium_anthropi	0.000168464	0.000280773	0.000561545	0.001066936	0.001572327	0.000393082	0.000449236	0.000954627	0.000561545	0.000898473	0.000336927	0	5.62E-05	0.000280773	0.000898473	0.000224618	0.000224618	0	0.000449236	0.001123091	0.003144654	5.62E-05	0.000168464	0.000449236	5.62E-05	0.000280773	0.000673854	0.000505391	0.000786164	0.001460018	0.0018531	0.001347709	0.000336927	0.000336927	0.001684636
Chryseobacterium_indoltheticum	0.0006177	5.62E-05	0.000112309	0.000168464	0.000505391	5.62E-05	0.000280773	0.000336927	0.000168464	0.000449236	5.62E-05	0	0.000336927	0.000168464	0.000505391	0.000112309	0	0	5.62E-05	0.000954627	0.000673854	0	0.000168464	0.000393082	0	0.000224618	0.000224618	0.000112309	0.000280773	0.000224618	0.000730009	0.0006177	0.000786164	0.000393082	0.000393082
Chryseobacterium_shigense	0.000280773	0.000112309	0	0.000168464	0.000561545	0	0	0.000336927	0.000112309	0.000224618	0.000393082	0	0	5.62E-05	0	0	0.000112309	0	5.62E-05	0.000505391	0.001123091	0	0.000280773	0	0	5.62E-05	0	0.000224618	0.000505391	0.000786164	0.000168464	0.000954627	0.000112309	0.000224618	0.000449236
Chryseobacterium_taiwanense	0	0	0	0	0	0	0	0.000112309	0	0	5.62E-05	0	0	0	0	0	0	0	0	0	0	0	0	0	0	0	0	0	0	5.62E-05	5.62E-05	0	0	0	0.000224618
Chryseobacterium_unclassified	0.000168464	0.000393082	0.000280773	5.62E-05	0.000112309	0	5.62E-05	0.000449236	0.000224618	0	0.000449236	0	5.62E-05	0	5.62E-05	0	0	0	0	0	5.62E-05	0	0	5.62E-05	0	5.62E-05	0.000224618	0	0.000112309	0	5.62E-05	0	0.000112309	5.62E-05	0
Chryseobacterium_uncultured_bacteroidetes_bacterium	0.000168464	0.000168464	0.000112309	0.000786164	0	0	5.62E-05	0.000280773	0.000112309	0	0.001291554	0	0	0.000112309	0	0.000449236	0	0	5.62E-05	0.000168464	0.000168464	0.000112309	0.000112309	0.000168464	0	5.62E-05	0.000786164	0	0.000673854	0.000112309	0	0.000168464	0	0.000168464	0
Chthoniobacter_uncultured_bacterium	0	0	0	0	0	0	0.000730009	0	0	0	0	0	0	0	0	0	0	0	0	0	0	0	0	0	0	0	0	0	0	0	0	0	0	0	0
Chthonomonadales_unclassified	0	0	0	0	0	0	0.000786164	0	0	0	0	0	0	0	0	0	0	0	0	0	0	0	0	0	0	0	0	0	0	0	0	0	0	0	0
Cloacibacterium_unclassified	0	5.62E-05	0	0.000224618	0	0	0	0	0.000224618	0	5.62E-05	0	0	0	0	0.000280773	0	5.62E-05	0	0	0	5.62E-05	0	0	0	0	0	0	0	0	0	0	0	0	5.62E-05
Clostridiales_bacterium_canine_oral_taxon_085	0	0	0	0	0	0	0	0	0	0	0	0	0	0	0	0	0	0	0	0	0	0	0.000505391	0	0	0	0	0	0	0	0	0	0	0	0
Clostridiales_bacterium_enrichment_culture_clone_06-1235251-76	0	0	0	0.000786164	0	0	0	0	0	0	0.000842318	0	0.000393082	0	0	0	0	0	0	0	0	0	0	0	0	0	0.000561545	0	0	0	0	0	0	0	0
Clostridiales_unclassified	0.002021563	0	0.0006177	0.001796945	0	0	0	0	0	0	0.003369272	0	0.002751572	0	0.000393082	0	0	0	0	0	0	0.000449236	0.000786164	0	0	0	0.000898473	0.001965409	0	0	0.000505391	0	0	0	0
Clostridiales_vadinBB60_group_unclassified	0	0	0.000224618	0.0006177	0	0	0	0.000224618	0	0	0.001179245	0	0	0	0	0	0	0	0	0	0	0	0	0	0	0	0	5.62E-05	0	0	0	0	0	0	0
Clostridiales_vadinBB60_group_uncultured_bacterium	0.005334681	0.000280773	0.002920036	0.002695418	0	0	0	0.001010782	0.000224618	0	0.003256963	0	0.000786164	0	0	0	0	0	0	0	0	0.001347709	0.003256963	0.000168464	0	0	0.000954627	0.002639263	0	0	0.001460018	0	0	0	0
Clostridiales_vadinBB60_group_uncultured_clostridia_bacterium	0	0	0	0	0	0	0	0	0	0	0.001403863	0	0	0	0	0	0	0	0	0	0	0	0	0	0	0	0	0	0	0	0	0	0	0	0
Clostridiales_vadinBB60_group_unidentified	0.0018531	0	0	0	0	0	0	0	0	0	0	0	0.0006177	0	0	0	0	0	0	0	0	0	0	0	0	0	0.000842318	0	0	0	0	0	0	0	0
Clostridium_botulinum	0	0	0	0	0	0	0	0	0.001796945	0	0	0	0	0	0	0	0.183962264	0	0	0	0	0.001628482	0	0	0	0	0	0	0	0	0.0006177	0	0	0	0
Clostridium_butyricum	0	0.000224618	0	0	0	0	5.62E-05	0	0	0	0	5.62E-05	0	0	0.000336927	0	0.037567385	0	0	0	0.000224618	0	0	0	0	0	0	0	0.000393082	0	0.008816262	0.000280773	0	0	0
Clostridium_sardiniense	0	0	0	0	0	0	0	0	0.070305481	0.003706199	0.0012354	0.000393082	0	0	0	0	0.177560647	0	0.112140611	0	0.000561545	0.011399371	0	0	0	0	0	0	0	0.001572327	0.000168464	0.019934861	0	0	0
Clostridium_sensu_stricto_13_uncultured_clostridium_sp.	0.000112309	0	0	0.001010782	0	0	0	0	0	0	0	0	0	0	0	0	0	0	0	0	0	0	0	0	0	0	0	0	0	0	0	0	0	0	0.000168464
Clostridium_sensu_stricto_1_unclassified	0	0	5.62E-05	0.000280773	0.000280773	0.000168464	0.000561545	0	0.000168464	0	0.000112309	0	0.000393082	0.000112309	5.62E-05	0.000449236	0	0.000393082	0	0.000168464	5.62E-05	0	0.000280773	0	5.62E-05	5.62E-05	0.000224618	5.62E-05	0.000112309	0	0	5.62E-05	0	0.0006177	0.000561545
Clostridium_sensu_stricto_1_uncultured_bacterium	0	0	0	0	0	0	0	0	0	0.000954627	0	0	0.000561545	0	0	0	0	0	0	0.000336927	0.000393082	0	0	0	0.000393082	5.62E-05	0	0	0	0	0.000168464	0	0.000168464	0	0.000168464
Clostridium_sp._6-69	0	0	0	0	0	0	0	0	0	0	0	0	0	0	0	0	0	0	0	0	0	0	0	0	0	0.000505391	0	0	0	0	0	0	0	0	0
Clostridium_sp._ASF356	0	0	0	0	0	0	0.000561545	0	0	0	0	0	0	0	0.000673854	0	5.62E-05	0	0	0	0	0	0	0	0	0	0	0	0	0	0	0.000224618	0	0	0
Clostridium_sp._ATCC_29733	0	0	0	0	0	0	0	0	0	0	0.001123091	0	0	0	0	0	0	0	0	0	0	0	5.62E-05	0	0	0	0	0	0	0	0	0	0	0	0
Clostridium_sp._ID6	0	0	0	0	0	0	0	0	0	0.000168464	0	0	0.000449236	0	0	0	0	0	0	0	0	0	0	0	0	0	0	0	0	0	0	0	0	0	0
Comamonadaceae_unclassified	5.62E-05	0	0	0.000336927	0.000336927	0.000561545	5.62E-05	0.000505391	5.62E-05	0	0	5.62E-05	0	0	0	0.000112309	0.000168464	0	0.000112309	0.000561545	0.000449236	0	0.001066936	0.000224618	0.000112309	5.62E-05	0.000112309	0.000786164	0.000786164	0	0.002133872	0.000224618	0.000168464	0.000112309	0.000336927
Comamonas_koreensis	0.000449236	5.62E-05	0	0	0	5.62E-05	0	0.000112309	0.000168464	0	0	0	0	0.000112309	0.000112309	0	5.62E-05	0.000224618	5.62E-05	0.000224618	0	0.000112309	0.000280773	0.000168464	5.62E-05	0.000168464	0	0.000224618	0.000168464	0.000280773	0	0	0	0	0
Coprobacter_unclassified	0	0	0	0	0	0	0	0	0	0	0	0	0	0	0	0	0	0	0	0	0	0	0	0	0	0	0	0.000449236	0	0	0	0	0	0	0
Coriobacteriaceae_UCG-002_uncultured_bacterium	0	0	0	0	0	0	0	0	0	0	0	0	0	0	0	0	0	0	0	0	0	0	0	0	0	0	0	0	0	0	0	0.0018531	0	0	0
Coriobacteriaceae_bacterium_SNR48-44	0	0	0	0	0	0	0	0	0	0	0	0	0.000730009	0	0	0	0	0	0	0	0	0	0	0	0	0	0	0	0	0	0	0	0	0	0
Coriobacteriaceae_unclassified	0.001123091	0	0	0	0	0	0	0.000954627	5.62E-05	0	0	0	0	0	0	0	0	0	0	0	0	0	0.000730009	0	0	0.000393082	0	0.000224618	0	0	0	0	0	0	0
Coriobacteriaceae_uncultured_soil_bacterium	0	0	0	0	0	0	0	0	0	0	0	0	0	0	0	0	0	0	0	0	0	0	0	0	0	0	0.000730009	0	0	0	0	0	0	0	0
Corynebacteriaceae_uncultured_organism	0	0.001403863	0.000112309	0.000112309	0	0.000393082	0.001796945	0	0.000112309	5.62E-05	0.000280773	0	0	0	0.000112309	0.002358491	0	0.000561545	0	0	5.62E-05	0.000112309	5.62E-05	0.002190027	0.000112309	0.000449236	0.000336927	0	0.000168464	5.62E-05	0.0012354	0	0.000505391	0.000112309	0.000449236
Corynebacterium_1_unclassified	0	0	5.62E-05	0.0006177	5.62E-05	5.62E-05	0	0.000673854	0.000112309	0.000336927	0	0	0.000449236	0	0.000224618	0	0	0.000112309	0	0	0	0.001123091	5.62E-05	0	0	0.000112309	5.62E-05	0.0006177	0	5.62E-05	0.000842318	0	0.000393082	5.62E-05	0
Corynebacterium_imitans	0	0	0.000112309	0	0	0	0	0.0006177	0	0	0.000393082	0	5.62E-05	0	0	0	0	0	0	0	0	0.000393082	0	0	0	0	0	0	0	0	0	0	0	0	0
Corynebacterium_maris_DSM_45190	0	0	0	0	0	0	0	0	0	0	0	0	0	0	0	0	0	0	0	0	0	0	0	0.000224618	0	0	0	0.000280773	0	0	0	0	0	0	0
Corynebacterium_pyruviciproducens_ATCC_BAA-1742	0	0	0	0	0	0	0	0	0	0	0	0	0	0	0	0	0	0	0	0	0	0	0	0	0	0	0	0	0	0	0	0	0	0	0.000336927
Corynebacterium_tuberculostearicum	0	0.002021563	0.000673854	0.000730009	0.000224618	0.000786164	0.002077718	0.000842318	0.000168464	0	5.62E-05	0	0.000786164	0	0.000842318	0.0012354	0	0.000673854	0	0	0.000112309	0.0006177	0.000336927	0.001909254	0.000730009	0.000561545	0.000786164	0.003706199	0.000280773	0	0.001123091	0	0	0.000393082	0.003200809
Corynebacterium_uncultured_bacterium	0	0	0.000393082	0	0	0	0	0	0	0.000224618	0	0	0	0	0	0	0	0	0	0	0	0	0	0	0	0	0	0.000112309	0	0	0	0	0	0	0
Coxiella_endosymbiont_of_Rhipicephalus_turanicus	0	0	0	0	0.010388589	0	0	0	0	0.01398248	0	0.000224618	0	0	0	0	0.00359389	0	0.000336927	5.62E-05	0.007861635	0	0	0	0	0	0	0	0	0.010444744	0	0.002414645	0.040431267	0	0.014319407
Coxiellaceae_uncultured_proteobacterium	0.000786164	0	0	0	0	0	0	0	0	0	0	0	0	0	0	0	0	0	0	0	0	0	0	0	0	0	0	0	0	0	0	0	0	0	0
Craurococcus_uncultured_bacterium	0	0	0	0	0	0	0	0	0	0	0	0	0	0	0	0	0	0	0	0	0	0	0	0	0	0	0	0	0	0	0.000561545	0	0	0	0
Crocinitomix_uncultured_bacterium	0	0	0	0	0	0	0	0	0	0	0	0	0	0	0	0	0	0	0	0	0	0	0	0	0	0	0	0	0	0	0.000505391	0	0	0	0
Cryomorphaceae_uncultured_sediment_bacterium	0	0	0	0	0	0	0	0.000168464	0	0	0	0	0	0	0	0	0	0	0	0	0	0	0	0	0	0	0	0	0	0	0	0	0	0	0
Cupriavidus_unclassified	0	0.000168464	0	0	0	0.000280773	0.001909254	0	5.62E-05	0.000449236	0	0	0	0.000168464	0.000336927	0	0	0.000112309	5.62E-05	0	0.000168464	0	0.000224618	0	0.000505391	0.000168464	0	0	0.0006177	0	0	0	0	0.000280773	0
Cyanobacteria_unclassified	0	0	0	0	0	0	5.62E-05	0.0030885	0	0.000168464	0	0	0.001740791	0	0	0	0	0	0	0	0.000336927	0.000336927	0	5.62E-05	0	0	0.0006177	0	0	0	0	0	5.62E-05	0	0
Cytophagaceae_unclassified	0	0	0	0	0	0	0	0.001403863	0	0	0	0	0	0	0	0	0	0	0	0	0	0	0.000898473	0	0	0	0	0	0.000224618	0	0.001796945	0	0	0	0
Cytophagaceae_uncultured_bacterium	0	0	0	0	0	0	0	0	0	0	0	0	0	0	0	0	0	0	0	0	0	0	0	0	0	0	0	0	0.000505391	0	0	0	0	0	0
Cytophagaceae_uncultured_soil_bacterium	0	0	0	0	0	0	0	0.000786164	0	0.000112309	0	0	0	0	0	0	0	0	0	5.62E-05	0	0	0	0	0	0	0	0	0	0	0.000898473	0	0	0	0
DA111_unclassified	0	0	0	0	0	0	0	0	0	0	0.001179245	0	0	0	0	0	0	0	0	0	0	0	0	0	0	0	0	0	0	0	0.002021563	0	0	0	0
DB1-14_uncultured_bacterium	0	0	0	0	0	0	0	0	0	0	0	0	0	0	0.000280773	0	0	0	0	0	0	0	0	0	0	0	0	0.000449236	0	0	0	0	0	0	0
DS-100_unclassified	0	0	0	0	0	0	0	0	0	0	0	0	0.0006177	0	0	0	0	0.000673854	0	0	0	0	0	0	0	0	0	0	0	0	0	0	0	0	0
DUNssu044_unclassified	0	0	0	0	0	0	0	0	0	0	0	0	0	0	0	0	0	0	0	0	0	0	0	0	0	0	0	0	0	0	0.001291554	0	0	0	0
DUNssu371_unidentified	0	0	0	0	0	0	0	0.000168464	0	0	0	0	0	0	0	0	0	0	0	0	0	0	0	0	0	0	0	0	5.62E-05	0	0.000842318	0	0	0	0
Dactylosporangium_unclassified	0	0	0	0	0	0	0	0.000730009	0	0	0	0	0	0	0	0	0	0	0	0	0	0	0	0	0	0	0	0	0.000112309	0	0.001403863	0	0	0	0
Dechloromonas_unclassified	0	0	0	0	0.004436208	0	0	0	0	0.003032345	0.000954627	0.000336927	0	0	0	0	0.000505391	0.0006177	0.000449236	0.005615454	0.005053908	0	0	0	0	0	0	0	0	0.002021563	0.000168464	0.00482929	0.002358491	0	0.004773136
Defluviicoccus_uncultured_acetobacteraceae_bacterium	0	0	0	0	0	0	0	0.000505391	0	0	0	0	0	0	0	0	0	0	0	0	0	0	0	0	0	0	0	0	0	0	0	0	0	0	0
Defluviicoccus_uncultured_defluviicoccus_sp.	0	0	0	0	0	0	0	0	0	0	0	0	0	0	0	0	0	0	0	0	0	0	0	0	0	0	0.000505391	0	0	0	0	0	0	0	0
Defluviicoccus_uncultured_rhodospirillaceae_bacterium	0.000898473	0	0	0	0	0	0	0	0	0	0	0	0	0	0	0	0	0	0	0	0	0	0	0	0	0	0	0	0	0	0	0	0	0	0
Deinococcus_aquaticus	0	0	0	0	0	0	0	0	0	0	0	0	0	0	0	0	0	0	0	0.001123091	0	0	0	0	0	0	0	0	0	0	0	5.62E-05	0	0	0
Deinococcus_ficus	0	0	0	0	0	0	0	0	0	0	0	0	0	0	0	0	0	0	0	0	0	0	0	0.000280773	0	0	0	0	0	0	0	0	5.62E-05	0	0
Deinococcus_unclassified	0	0	0	0	0	0	0	0	0	0	0	0	0	0	0	0	0	0	0	0	0	0	0	0	0	0	0	0	0	0	0	0	0	0.000112309	0
Delftia_tsuruhatensis	0	5.62E-05	0.000112309	0.000112309	0.000224618	0.000673854	0	0.000168464	5.62E-05	0.000112309	0.000730009	5.62E-05	0	0	0.000112309	0	0	0.000112309	5.62E-05	5.62E-05	0.000112309	0.000112309	0.001010782	0	0.000112309	0	0	0.000168464	5.62E-05	0	0	5.62E-05	0	0	0
Deltaproteobacteria_unclassified	0	0	0	0	0	0	0	0	0	0	0	0	0	0	0	5.62E-05	0	0.000280773	0	0	0	0	0	0	0	0	0	0	0	0	0.0006177	0	0	0	0
Demequina_uncultured_bacterium	0	0	0	0	0	0	0	0.000393082	0	0.000112309	0	0	0	0	0	0	0	0	0	0	0	0	0	0	0	0	0	0	0	0	0	0	0	0	0
Dermabacter_uncultured_bacterium	0	0	0	0	0	0	0	0.000449236	0	0	0	0	0.000224618	0	0	0	0	0	0	0	0	0	0	0	0	0	0	0	0	0	5.62E-05	0	0	0	0
Dermacoccaceae_unclassified	0	0	0	0	0	0	0	0	0	0	0.000280773	0	5.62E-05	0	0	0	0	0	0	0	0	0	0	0	0	0	0	0	0	0	0	0	0	0	0
Desulfatiglans_unclassified	0	0	0	0	0	0	0	0.000898473	0	0	0	0	0	0	0	0	0	0	0	0	0	0	0	0	0	0	0	0	0	0	0	0	0	0	0
Desulfobacula_uncultured_marine_bacterium	0	0	0.000673854	0	0	0	0	0.001010782	0	0	0	0	0	0	0	0	0	0	0	0	0	0	0	0	0	0	0	0	0	0	0	0	0	0	0
Desulfobulbaceae_unclassified	0	0	0	0	0	0	0	0.002526954	0	0	0	0	0	0	0	0	0	0	0	0	0	0	0.000393082	0	0	0	0	0	0	0	0	0	0	0	0
Desulfobulbaceae_uncultured_desulfocapsa_sp.	0	0	0	0	0	0	0	0.001403863	0	0	0	0	0	0	0	0	0	0	0	0	0	0	0	0	0	0	0	0	0	0	0	0	0	0	0
Desulfobulbus_uncultured_bacterium	0	0	0	0	0.000112309	0	0	0.020777179	0	0	0	0	0	0	0	0	0	0	0	0	0.000112309	0	0	0	0	5.62E-05	0	0	0	0	0	0	0	0	0
Desulfobulbus_uncultured_delta_proteobacterium	0	0	0	0	0	0	0	0.000449236	0	0	0	0	0	0	0	0	0	0	0	0	0	0	0	0	0	0	0	0	0	0	0	0	0	0	0
Desulfobulbus_uncultured_marine_bacterium	0	0	0	0	0	0	0	0.001066936	0	0	0	0	0	0	0	0	0	0	0	0	0	0	0	0	0	0	0	0	0	0	0	0	0	0	0
Desulfococcus_uncultured_delta_proteobacterium	0	0	0	0	0	0	0	0.001516173	0	0	0	0	0	0	0	0	0	0	0	0	0	0	0	0	0	0	0	0	0	0	0	0	0	0	0
Desulforhabdus_uncultured_syntrophobacter_sp.	0	0	0	0	0	0	0	0	0	0	0	0	0	0	0.000786164	0	0	0	0	0	0	0	0	0	0	0	0	0	0	0	0	0	0	0	0
Desulfovibrio_unclassified	0	0	0	0	0	0	0	0	0	0	0	0	0.000561545	0	0	0	0	0	0	0	0	0	0	0	0	0	0.0012354	5.62E-05	0	0	0	0	0	0	0
Desulfovibrio_uncultured_bacterium	0	0.000112309	0	0	0	0	0	0	0	0	0	0	0	0	0	0	0	0	0.000112309	0	0	0.000224618	0	0	5.62E-05	0	0	0.000280773	0	0	0	0.000393082	0	0	0
Desulfovibrio_unidentified	0	0	0	0	0	0	0	0	0	0	0	0	0	5.62E-05	0.000112309	0	5.62E-05	0	0.000280773	0	0	0	0.000730009	0	0	0	0	0.000280773	0	0	0	0.00853549	0	5.62E-05	0
Desulfurellaceae_unclassified	0	0	0	0	0	0	0	0	0	0	0	0	0	0	0	0	0	0	0	0	0	0	0	0	0	0	0	0	0	0	0.000673854	0	0	0	0
Desulfurellaceae_uncultured_actinomycetales_bacterium	0	0	0	0	0	0	0	0	0	0	0	0	0	0	0	0	0	0	0	0	0	0	0	0	0	0	0	0	0.000786164	0	0	0	0	0	0
Desulfurellaceae_uncultured_bacterium	0	0	0	0	0	0	0	0	0	0	0	0	0	0	0	0	0	0	0	0	0	0	0	0	0	0	0	0	0	0	0.000842318	0	0	0	0
Devosia_unclassified	0	0	0	0	0	0	5.62E-05	0.001403863	0	0	0	0.000112309	0	0	0	0	0	0.000336927	0	0	0.000280773	0	0	0	5.62E-05	0	0	0	0	0	0.000336927	0	0	0	0
Dietzia_maris	0	0	0	0	0	0	0	0	5.62E-05	0	5.62E-05	0	0	0	0.000505391	0	0	0	0	0	0	0	0	0	0	0	0.000280773	0.000336927	0	0	0	0	0	0	0
Dongia_unclassified	0	0	0	0	0	0	0	0	0	0	0	0	0	0	0	0	0	0	0	0	0	0	0	0	0	0	0	0.000449236	0	0	0	0	0	0	0
Dorea_sp._5-2	0	0	0	0	0.000449236	0	0.000393082	0	0	0	0	0	0	0	0.000786164	0	5.62E-05	0	0.001796945	0	0	0.000393082	0	0	0	0	0	0	0	0	0	0.000786164	0	0	0
Draconibacterium_uncultured_bacterium	0	0	0	0	0	0	0	0.000224618	0	0	0	0	0	0	0	0	0	0	0	0	0	0	0	0	0	0	0	0	0	0	0	0	0	0	0
Dyadobacter_unclassified	0	0	0	0	0.000505391	0	0	0	0	0.000224618	0	5.62E-05	0	0	0	0	0.000224618	0	5.62E-05	0.000280773	0.000168464	0	0	0	0	0	0	0	0	0.000280773	0	0.000336927	0.000112309	0	0.000168464
Dysgonomonas_mossii	0	0	0	0	0	0	0	0	0	0	0	0	0	0	0	5.62E-05	0	0	0	0	0	0	0	0	0	0	0	0.000168464	0	0	0	0	0	0	0
Ectothiorhodospiraceae_unclassified	0	0	0	0	0	0	0	0.000842318	0	0	0	0	0	0	0	0	0	0	0	0	0	0	0	0	0	0	0	0	0	0	0	0	0	0	0
Eel-36e1D6_unclassified	0	0	0	0	0	0	0	0	0	0	0	0	0	0	0	0	0	0	0	0	0	0	0	0	0	0	0	0	0.000224618	0	0	0	0	0	0
Eel-36e1D6_uncultured_delta_proteobacterium	0	0	0	0	0	0	0	0	0	0	0	0	0	0	0	0	0	0	0	0	0	0	0	0	0	0	0	0	0	0	0	0	0	0	0.000112309
Ehrlichia_uncultured_ehrlichia_sp.	0	0	0	0	0.000280773	0	0	0	0	0	0	0	0	0	0	0	5.62E-05	0	5.62E-05	0	5.62E-05	0	0	0	0	0	0	0	0	0.000168464	0	0.000112309	0.000393082	0	0.000224618
Elev-16S-1166_uncultured_bacterium	0	0	0	0	0	0	0	0	0	0	0	0	0	0	0	0	0	0	0	0	0	0	0	0	0	0	0	0	0	0	0.000336927	0	0	0	0
Empedobacter_unclassified	0.000280773	0	0.000168464	0.000112309	0.00482929	0.000112309	0	0.000168464	0.000280773	0.004043127	0.000168464	0.000168464	0.000673854	0.000168464	0.000449236	5.62E-05	0.000730009	0	0.000954627	0.007356244	0.006794699	0	0.000673854	5.62E-05	5.62E-05	0	0.000954627	0.000954627	0.000730009	0.005222372	0	0.004885445	0.005110063	0.000449236	0.004885445
Enterobacteriaceae_unclassified	0.001179245	0.000898473	0.003256963	0.000786164	0.000280773	0.002358491	0.0012354	0.003706199	0.014768643	0.000673854	0.001965409	0.000112309	0.000842318	0.000842318	0.002583109	0.000673854	0.000112309	0.000842318	0.000168464	0.000842318	0.000505391	0.000561545	0.000449236	0.001066936	0.001628482	0.0006177	0.001516173	0.000673854	0.0012354	0.000673854	0.003706199	0.000561545	0.0012354	0.001010782	0.000336927
Enterococcus_unclassified	0	0.000336927	0	0.000393082	0.017295597	0.0006177	0	0.000112309	0.000393082	0.011118598	0.0006177	0.000898473	5.62E-05	5.62E-05	0.000280773	5.62E-05	0.005334681	0.001291554	0.003762354	0.017913297	0.023472597	0.000505391	0.000224618	0.000449236	5.62E-05	0.000505391	0.000449236	0.002807727	0.000561545	0.011455526	0.000954627	0.01460018	0.007861635	0.000280773	0.015667116
Enterorhabdus_unclassified	0	0	0	0	0	0	0	0	0	0	0	0	0	0	0	0	0	0	0.000224618	0	0	0	0	0	0	0	0	0	0	0	0	5.62E-05	0	0	0
Enterorhabdus_uncultured_bacterium	0.000730009	0	0	0	0	0	0	0	0	0	0.000673854	0	0	0	0	0	0	0	0.000112309	0	0	0	0	0	0	0	0	0	0	0	0	0	0	0	0
Epilithonimonas_uncultured_bacterium	0	0	0.000112309	0.000898473	0.000112309	0	0	0.000280773	5.62E-05	0	0.000280773	0	0.000449236	0.000112309	0.000449236	0	0	0	0	0	0.000393082	5.62E-05	0	0.000168464	0	0	0.000224618	0.000449236	0.000561545	0	0.000224618	0.000112309	0	0.000168464	0
Erysipelotrichaceae_UCG-004_unclassified	0	0	0	0	0	0	0	0	0	0	0	0	0	0	0	0	0	0	0	0	0	0.0006177	0	0	0	0	0	0	0	0	0	0	0	0	0
Erysipelotrichaceae_UCG-004_unidentified_rumen_bacterium_rfn74	0	0	0.000168464	0	0	0	0	0	0	0	0	0	0	0	0	0	0	0	0	0	0	0	0	0	0	0	0	0.000336927	0	0	0	0	0	0	0
Erysipelotrichaceae_unclassified	0	0	0.000224618	0	0	0	0	0	0	0	0	0	0	0	0	0	0	0	0	0	0	0	0	0	0	0	0	0	0	0	0	0	0	0	0
Erysipelotrichaceae_uncultured_bacterium	0	0	0	0	0	0	0	0	0	0	0	0	0	0	0	0	0	0	0	0	0	0	0	0	0	0	0.000449236	0	0	0	0	0	0	0	0
Erythrobacter_unclassified	0	0	0	0	0.001066936	0	0	0	0	0.001909254	0	0.000168464	0	0	0	0	0.000112309	0	0	5.62E-05	0.001909254	0	0	0	0	0	0	0	0	0.001179245	0	0.000112309	0.006513926	0	0.003986972
Escherichia-Shigella_unclassified	0.000168464	0.004660827	0.000449236	0.002583109	0.001066936	0.004436208	0.005503145	0.004436208	0.001066936	0.000449236	0.002358491	5.62E-05	0.001179245	0.000505391	0.006233154	0.003481581	0.0024708	0.003256963	0.001010782	0	0.001347709	0.000112309	0.006794699	0.003537736	0.006513926	0.00297619	0.000673854	0.000786164	0.002302336	0.000280773	0.003762354	0.134490117	0.000954627	0.002302336	0.0006177
Eubacterium_plexicaudatum	0	0	0	0.000224618	0.000336927	0	0	0	0	0	0	0	0	0	0.000112309	0	0	0	0	0	0	0	0	0	0	0	0	0	0	0	0	0	0	0	0
Eubacterium_sp._14-2	0	0	0	0	0	0	0	0	0	0	0	0	0	0	0.0006177	0	0	0	5.62E-05	0	0	0	0	0	0	0	0	0	0	0	0	0	0	0	0
FCPS473_uncultured_ktedonobacter_sp.	0	0	0	0	0	0	0.000561545	0	0	0	0	0	0	0	0	0	0	0	0	0	0	0	0	0	0	0	0	0	0	0	0	0	0	0	0
FFCH13075_uncultured_actinobacterium	0	0	0	0	0	0	0	0	0	0	0	0	0	0	0	0	0	0	0	0	0	0	0	0	0	0	0	0	0	0	0.001123091	0	0	0	0
FFCH13075_uncultured_bacterium	0	0	0	0	5.62E-05	0	0	0	0	0	0	0	0	0	0	0	0	0	0	0	0	0	0	0	0	0	0	0	0	0	0.000786164	0	0	0	0
FFCH7168_uncultured_bacterium	0	0	0	0	0	0	0	0.000561545	0	5.62E-05	0	0	0	0	0	0	0	0	0	0	0	0	0	0	0	0	0	0	0	0	0.00297619	0	0	0	0
Facklamia_uncultured_bacterium	0	0	5.62E-05	5.62E-05	0.000112309	0.000393082	0	0.000112309	0.000168464	0	0	0	0	5.62E-05	0.000112309	0	0	0	0	0	0	0	5.62E-05	0	0	0	0.000224618	0	5.62E-05	0	0	5.62E-05	0	0.000280773	5.62E-05
Faecalibacterium_unclassified	0	5.62E-05	0	0	0	0	0	0.000112309	0	0	0	0	0	0	0	0	0.000280773	0	0	0.000336927	0	0	0	0	0	0	0	0	0	0.000112309	0.000224618	5.62E-05	0.000449236	0	0
Faecalibacterium_uncultured_bacterium	0	0	0.0006177	0	0	0	0	0.0006177	0	0	0.000112309	0	0	0	0	0.000505391	0	0	0	0	0	0	0	0	0	0	0	0	0	0	0.000393082	0	0	5.62E-05	0
Family_XIII_AD3011_group_unclassified	0	0	0	0	0	0	0	0	0	0	0	0	0	0	0	0	0	0	0	0	0	0	0	0	0	0	0.000505391	0	0	0	0	0	0	0	0
Family_XIII_unclassified	0	0	0	0.000505391	0	0	0	0	0	0	0	0	0.000673854	0	0	0	0	0	0	0	0	0.000224618	0	0	0	0	0	0	0	0	0	0	0	0	0
Family_XIV_uncultured_bacterium	0	0	0	0	0	0	0	0	0	0	0	0	0	0	0	0	0	0	0	0	0	0	0	0	0	0.000168464	0	0	0	0	0	0	0	0	0
Family_XI_uncultured_bacterium	0	0	0	0	0	0	0	0	0	0	0	0	0	0	0	0	0	0	0	0	0.000168464	0	0	0	0	0	0	0	0	0	0.000393082	5.62E-05	0	0	0
Fastidiosipila_uncultured_soil_bacterium	0	0	0	0	0	0.001066936	0	0	0	0	0	0	0	0	0	0	0	0	0	0	0	0	0	0	0	0	0	0	0	0	0	0	0	0	0
Finegoldia_unclassified	0	0	0.000449236	0.000112309	0	0	0	0	0	0	0	0	0	0	0	0	0	0	0	0.000505391	0	0	0	0	0	0	0	0.000168464	0	0	0	0	0	0	0.001179245
Firmicutes_bacterium_M10-2	0	0	0	0	0	0	0	0	0	0	0	0	0	0	0	0	0.000224618	0	0	0	0	0	0	0	0	0	0	0	0	0	0	0.002190027	0	0	0
Flavisolibacter_unclassified	0	0	0	0	5.62E-05	0	0	0.001403863	0	0.000112309	0	0	0	0	0	0	0	0	0	0	0	0	0	0	0	0	0.000168464	0	0	0	0.001740791	0	0	0	0
Flavisolibacter_uncultured_bacterium	0	0	0	0	0	0	0	0	0	0.000280773	0	0	0	0	0	0	0	0	0	0	0	0	0	0	0	0	0	0	0	0	0	0	0	0	0
Flavitalea_uncultured_bacterium	0	0	0	0	0.000224618	0	0	0.000336927	0	0	0	0	0	0	0	0	0	0	0	0	0	0	0	0	0	0	0	0	0	0	0	0	0	0	0
Flavobacteriaceae_unclassified	0	0	5.62E-05	0	0	0.000561545	0	0.003818509	0	0	0	0	0	0	0	0	0	0	0	0	0	0	0	0	0	0	0	0	0	0	0	0	0	0	0.000168464
Flavobacterium_frigidarium	0.000449236	0.001291554	0.000112309	0.0018531	0.000954627	0.000280773	0.000786164	0.002133872	0.002133872	0.000336927	0.002358491	0.000112309	0.0012354	0.001628482	0.001909254	0.001796945	0	0	0.0006177	0.000561545	0.001179245	0.000280773	0.0012354	0.002358491	0.001460018	0.000786164	0.000336927	0.000898473	0.001909254	0.000280773	0.000561545	0.001291554	0.000393082	0.001572327	0.000954627
Flavobacterium_johnsoniae_UW101	0	0	0	0	0	0	0	0	0	0	0.000112309	0	0	0	0	0	0	0	0	0	0.000336927	0	0	0	0	0	0	0	0	0.000168464	0	5.62E-05	0	0	0.000224618
Flavobacterium_sp._NW18	0	0	0	0	0.000280773	0	0	0	0	0	0	0	0	0	0	5.62E-05	0	0	0	0	0	0	0	0	0	0	0	0	0	0.000112309	0	5.62E-05	0	0	0.000280773
Flavobacterium_terrigena	0	0	0	0	0	0	0	0	0	0	0	0	0	0	0	0	0	0	0	0.000730009	0	0	0	0	0	0	0	0	0	0	0	0	0	0	0
Flavobacterium_unclassified	0.001066936	0.000673854	0.000954627	0.001740791	0.000449236	0.001909254	0.000561545	0.000786164	0.001403863	0.000505391	0.001123091	0	0.000280773	0.0006177	0.000954627	0.000280773	0	0	0	0.002021563	0.000224618	0.000505391	0.000898473	0.001796945	0.000224618	0.000898473	0.001010782	0.001460018	0.001066936	0.000112309	0.000336927	0.000168464	0.000168464	0.001291554	5.62E-05
Flavobacterium_uncultured_bacterium	0	0	0	0	0	0	0	0	0	0	0	0	0	0	0	0	0	0	0	0	0	0	0	0	0	0	0.000224618	0	0	0	0	0	0	0	0
Flavobacterium_uncultured_bacteroidetes_bacterium	0	0	0	0	0	0	0	0	0	0	0	0	0	0	0.000505391	0	0	0	0	0.000224618	0	0	0	0	0	0	0	0	0	0	0	0	0	0	0
Flavobacterium_uncultured_flavobacteriia_bacterium	0	0	0	0	0.000168464	0	0	0	0	0	5.62E-05	0	0	0	0	0	0	0	0	0	5.62E-05	0	0	0	0	0	0	0	0	5.62E-05	0	0	0	0	0
Flavobacterium_unidentified	0	0	0	0	0	0	0	0	0.000112309	0	0	0	0	0	0	0	0	0	0	0	0	0	0	0.000224618	0	0	0	0	0	0	0	0	0	0	0
Flavobacterium_urocaniciphilum	0	0	0	0	0	0	0	0	0	0	0	0	0	0	0	0	0	0	0	0.000898473	0	0	0	0	0	0	0	0	0	0	0	0	0	0	0
Fodinicola_uncultured_bacterium	0	0.000224618	0	0	0	0	0	0	0	0	0	0	0	0	0	0	0	0	0	0	0	0	0	0	0	0	0.000730009	0	0	0	0.000224618	0	0	0	0
Frankiales_unclassified	0	0	0	0	0	0	0	0.000280773	0	0	0	0	0	0	0	0	0	0	0	0	0	0	0	0	0	0	0	0	0	0	0.000336927	0	0	0	0
Frankiales_uncultured_bacterium	0	0	0	0	0	0	0	0.000673854	0	0.000168464	0	0	0	0	0	0	0	0	0	5.62E-05	0	0	0	0	0.000280773	0	0	0	0	0	0	0	0	0	0
Fusibacter_uncultured_bacterium	0	0	0	0	0	0	0	0.000280773	0	0	0	0	0	0	0	0	0	0	0	0	0	0	0	0	0	0	0	0	0	0	0	0	0	0	0
Fusobacteriales_unclassified	0	0	0	0	0	0	0	0	0	0	0	0	0.000112309	0	0.000786164	0	0	0	0	0	0	0	0	0	0	0	0	0	0	0	0	0	0	0	0
Fusobacterium_necrophorum	0	0	0	0	0.000898473	0	0	0	0	0.000505391	0	0.000112309	0	0	0	0	5.62E-05	0	0.000168464	0.000393082	0.001347709	0	0	0	0	0	0	0	0	0.000561545	0	0.000505391	0.000561545	0	0.000786164
Fusobacterium_unclassified	0	0	5.62E-05	0.000112309	0	0	0	0	0	0	0	0	0	0	0	0	0	0	0	0	0	0	0.000280773	0	5.62E-05	0	0	0.0006177	0	0	0	0	0	0	0
Fusobacterium_varium	0	0	0	0	0	0	0	0	0	0	0	0	0	0	0	0	0	0	0	0	0	0	0	0	0	0	0	0	0	0	0	0	0.000673854	0	0
G12-WMSP1_uncultured_bacterium	0	0	0	0	0	0	0	0	0	0	0	0	0	0	0	0	0	0	0	0	0	0	0.000112309	0	0	0	0	0	0	0	0	0	0	0	0
GAL15_uncultured_bacterium	0	0	0	0	0	0	0	0	0	0	0	0	0	0	0	0	0	0	0	0	0	0	0	0	0	0	0	0	0	0	0.000336927	0	0	0	0
GIF3_unclassified	0	0	0	0	0	0.000954627	0	0.000112309	0	0	0	0	0	0	0	0	0	0	0	0	0	0	0	0	0	0	0	0	0	0	0	0	0	0	0
GIF3_uncultured_bacterium	0	0	0	0	0	0	0	0.000505391	0	0	0	0	0	0	0	0	0	0	0	0	0	0	0	0	0	0	0	0	0	0	0	0	0	0	0
GOUTA4_uncultured_bacterium	0	0	0	0	0	0.000168464	0	0	0	0	0	0	0	0	0	0	0	0	0	0	0	0	0	0	0.000224618	0	0	0	0	0	0	0	0	0	0
GOUTB8_uncultured_soil_bacterium	0	0	0.000954627	0	0	0	0	0	0	0	0	0	0	0	0	0	0	0	0	0	0	0	0	0	0	0	0	0	0	0	0	0	0	0	0
GR-WP33-30_unclassified	0	0	0	0	0.000336927	0	0	0.000112309	0	0.000168464	0	0	0	0	0	0	0	0.000561545	0	0	0	0	0	0	0	0	0	0.000449236	0.000168464	0	0.004773136	0	0	0	0
GR-WP33-30_uncultured_delta_proteobacterium	0	0	0	0	0	0	0	0	0	0	0.0012354	0	0	0	0	0	0	0	0	0	0	0	0	0	0	0	0	0	0	0	0	0	0	0	0
GR-WP33-30_uncultured_desulfuromonadales_bacterium	0	0	0	0	0	0	0	0	0	0	0	0	0	0	0	0	0	0	0	0	0	0	0	0	0	0	0.000336927	0	0.001010782	0	0.000112309	0	0	0	0
GR-WP33-30_uncultured_proteobacterium	0	0	0	0	5.62E-05	0	0	0	0	0	0	0	0.000393082	0	0	0	0	0	0	5.62E-05	0	0	0	0	0	0	0	0	0	0	0	0	0	0	0
Gaiella_sp._EBR4-R2	0	0	0	0	0	0	0	0	0	0	0	0	0	0	0	0	0	0	0	0	0	0	0	0.000393082	0	0	0	0	0	0	0	0	0	0	0
Gaiella_unclassified	0	0	0	0	0.000224618	0	5.62E-05	0.000224618	0	0.000449236	0	0	0	5.62E-05	0.000168464	0	0	0	0	0	0	0	5.62E-05	0	0.000112309	0	0.000112309	0	0.000730009	0	0.002077718	0	0	0	0
Gaiella_uncultured_actinobacterium	0	0	0.000224618	0	5.62E-05	0	0.000168464	5.62E-05	0	0.000168464	0.0012354	0	0	0	0	0	0	0	0	0	0	0	5.62E-05	0	5.62E-05	0	0.000393082	0	0.000393082	0	0.001628482	0	0	0	0
Gaiella_uncultured_bacterium	0	0	0	0	0	0	0	0	0	0	0	0	0	0	0	0	0	0	0	0	0	0	0	0	0	0	0	0	0	0	0.000786164	0	0	0	0
Gaiellales_unclassified	0	0	0	0	0	0.001628482	0.001965409	0.001179245	0	0	0	0	0	0	0	0	0	0	0	0	0	0	0	0	0	0	0	0	0	0	0.00482929	0	0	0.000336927	0
Gaiellales_uncultured_bacterium	0	0	0	0	0	0	0	0	0	0	0	0	0	0	0	0	0	0	0	0	0	0	0	0	0	0	0	0	0	0	0.000842318	0	0	0	0
Gaiellales_uncultured_rubrobacteridae_bacterium	0	0	0	0	0	0	0	5.62E-05	0	0	0	0	0	0	0	0	0	0	0	0	0	0	0	0	0	0	0	0	0	0	0.001066936	0	0	0	0
Gallionellaceae_uncultured_bacterium	0	5.62E-05	0	0	0	0	0.0012354	0	0	0	0	0	0	0	0	0.001010782	0	0.000505391	0	0	0	0	0	0	0	0	0	0	0	0	0	0	0	0.000168464	0
Gammaproteobacteria_unclassified	0	0	0	0	0	0	0	0.000112309	0	0	0	0	0	0	0	0	0	0	0	0	0	0	0	0	0	0	0.0006177	0	0	0	0	0	0	0	0
Gardnerella_vaginalis_ATCC_14018_=_JCM_11026	0	0	0	0	0.000168464	0	0	0.000112309	0	0	0.000168464	0	0	0	5.62E-05	0	0	0.000449236	0	0	0.000112309	0	0	0	0	0	0	0	0.000393082	0.000168464	0.001684636	0	0	0	0.042958221
Gastranaerophilales_unclassified	0	0	0.000505391	0.000730009	0	0	0	0	0	0	0	0	0	0	0	0	0	0	0	0	0	0	0	0	0	0	0	0	0	0	0	0	0	0	0
Gastranaerophilales_uncultured_bacterium	0	0	0	0	0	0	0	0	0	0	0	0	0	0	0	0	0	0	0.000224618	0	0	0	0	0	0	0	0	0	0	0	0	0	0	0	0
Gastranaerophilales_uncultured_rumen_bacterium	0.000842318	0	0	0	0	0	0	0	0	0	0	0	0	0	0	0	0	0	0	0	0	0	0	0	0	0	0	0	0	0	0	0	0	0	0
Gelria_uncultured_bacterium	0	0	0	0	0	0	0	0	0	0	0	0	0	0	0.000393082	0	0	0	0	0	0	0	0	0	0	0	0	0	0	0	0	0	0	0	0
Gemmatimonadaceae_unclassified	0	0.000673854	0.000505391	0	0.000280773	0.001179245	0.002526954	0.001909254	0	0	0	0	0	0	0	0	0	0.000505391	0	5.62E-05	0.000112309	0	0	0	0.000168464	0	0.000898473	0	0.002133872	0	0.013757862	0	0	0	0
Gemmatimonadaceae_uncultured_bacterium	0	0	0	0	0	0	0	0	0	0	0	0	0	0	0	0	0	0	0	0	0	0	0	0	0	0	0	0	0.000112309	0	0	0	0	0	0
Gemmatimonadaceae_uncultured_gemmatimonadales_bacterium	0	0	0	0	0	0	0	0.002077718	0	0	0	0	0	0	0	0	0	0.000505391	0	0	0	0	0	0	0	0	0	0	0	0	0	0	0	0	0
Gemmatimonadaceae_uncultured_gemmatimonadetes_bacterium	0	0	0	0	0	0	0	0.000112309	0	0.000280773	0	0	0	0	0	0	0	0	0	0.000112309	0	0	0	0	0	0	0.000505391	0	0.000673854	0	0.001123091	0	0	0	0
Gemmatimonadaceae_uncultured_prokaryote	0	0	0	0	0	0	0	0	0	0.000336927	0	0	0	0	0	0	0	0	0	0	0	0	0	0	0	0	0	0	0	0	0	0	0	0	0
Gemmatimonadaceae_uncultured_soil_bacterium	0	0	0	0	0	0	0	0	0	0	0	0	0	0	0	0	0	0	0	0	0	0	0	0	0	0	0	0	0	0	0.001123091	0	0	0	0
Gemmatimonas_unclassified	0	0	0.0006177	0	0	0.000505391	0	0.002526954	0	0.0006177	0	0	0	0	0	0	0	0	0	0	0	0	0	0	0	0	0	0	0	0	0.002807727	0	0	0	0
Gemmatimonas_uncultured_bacterium	0	0	0	0	0	0	0	0.001066936	0	0	0	0	0	0	0	0	0	0	0	5.62E-05	0	0	0.000168464	0	0	0	0	0	0	0	0	0	0	0	0
Gemmatimonas_uncultured_gemmatimonadales_bacterium	0	0	0	0	0	0	0	0.001123091	0	0	0	0	0	0	0	0	0	0	0	0	0	0	0	0	0	0	0	0	0	0	0	0	0	0	0
Gemmatimonas_uncultured_gemmatimonadetes_bacterium	0	0	0	0	0	0	0	0.000224618	0	0	0	0	0	0	0	0	0	0	0	0	0	0	0	0	0	0	0.000449236	0	0	0	0	0	0	0	0
Gemmatimonas_uncultured_gemmatimonas_sp.	0	0	0	0	0	0	0	0.002807727	0	0	0	0	0	0	0	0	0	0	0	0	0	0	0	0	0	0	0	0	0	0	0.0006177	0	0	0	0
Gemmatimonas_uncultured_soil_bacterium	0	0	0	0	0	0	0	0.0024708	0	0	0	0	0	0	0	0	0	0	0	0	0	0	0	0	0	0	0	0	0	0	0	0	0	0	0
Gemmobacter_unclassified	0	0	0	0	0	0	0.000112309	0	0	0	0	0	0	0	0	0	0	0	0	0	0	0	0.000168464	0.000112309	0	0	0.000505391	0	0	0	0	0	0	0	0
Geobacillus_stearothermophilus	0	5.62E-05	0.000280773	0.000168464	5.62E-05	0.000336927	0	0	5.62E-05	0	0	5.62E-05	0	0	0	0.000112309	5.62E-05	0	0.000112309	5.62E-05	0.000224618	0	0	0	0.000224618	0.000224618	0	5.62E-05	0.000505391	5.62E-05	0	0.000336927	5.62E-05	5.62E-05	5.62E-05
Geobacter_grbiciae	0	0	0	0	0	0	0	0	0	0	0	0	0	0	0.0006177	0.000561545	0	0	0	0	0	0	0	0	0	0	0	0	0	0	0	0	0	0	0
Geobacteraceae_unclassified	0	0	0	0	0	0	0	0.000505391	0	0	0	0	0	0	0	0	0	0	0	0	0	0	0	0	0	0	0	0	0	0	0	0	0	0	0
Geodermatophilus_obscurus_DSM_43160	0	0.000280773	0	0	0	0	0	0.000168464	0	0	0	0	0	0	0	0	0	0	0	0	0	0	0	0	0	0.000112309	0	0	0	0	0	0	0	0	0
Geopsychrobacter_uncultured_bacterium	0	0	0	0	0	0	0	0.000730009	0	0	0	0	0	0	0	0	0	0	0	0	0	0	0	0	0	0	0	0	0	0	0	0	0	0	0
Gitt-GS-136_unclassified	0	0	0	0	0	0	0	0	0	0.000280773	0	0	0	0	0	0	0	0	0	0	0	0	5.62E-05	0	0	0	0	0	0	0	0.0012354	0	0	0	0
Gitt-GS-136_uncultured_bacterium	0	0	0.000393082	0	0	0	0	0	0	0	0	0	0	0	0	0	0	0	0	0	0	0	0	0	0	0	0	0	0	0	0	0	0	0	0
Gordonia_unclassified	0	0.000336927	0	0	0	0	0	0	0	0	0	0	0	0	0	0	0	0	0	0	0	0	0	0	0	0	0	0	0	0	0.000224618	0	0	0	0
Gordonibacter_uncultured_bacterium	0	0	0	0	0	0	0	0	0	0	0.000393082	0	0	0	0	0	0	0	0	0	0	0	0	0	0	0	0	0	0	0	0	0	0	0	0
Gracilibacteria_unclassified	0	0	0	0	0	0	0	0.000505391	0	0	0	0	0	0	0.000168464	0.000673854	0	0	0	0	0	0	0.001403863	0	0	0	0	0	0	0	0	0	0	0	0
Granulicatella_uncultured_organism	0.000168464	0	0.000224618	5.62E-05	0	0	0	0	0.000112309	0	0.000224618	5.62E-05	0	0	0.000280773	0	0	0	0	0	0	0	0	0	5.62E-05	5.62E-05	0	0.000224618	5.62E-05	0	0	0	0	0	0
Haemophilus_parainfluenzae_T3T1	0.001066936	0	0.002807727	0.003425427	0	0	0.000730009	0	0	0	0.001179245	0	0.001516173	0	0	0	0	0	0	0	0	0.000168464	0.000393082	0	0	0	0.000505391	0.002246181	0	0	0	0	0	0	0
Hafnia_unclassified	0.000112309	0.000168464	0.000280773	0.000224618	0	0.001291554	0.000112309	0	0.000730009	5.62E-05	0.000505391	0	0	0.000280773	0.000112309	5.62E-05	0.04071204	0.000505391	0.002695418	5.62E-05	0.003313118	0.195979335	0.000505391	0	0.000168464	0.000112309	0	0.000224618	0.000561545	0.000280773	0.000561545	0.001179245	0	0.000224618	0.000112309
Haliangium_unclassified	0	0	0	0	0	0	0.002920036	0.000898473	0	0.000224618	0	0	0	0	0	0.000561545	0	0	0	5.62E-05	0	0	0	0	0	0	0	0	0.001460018	0	0.002302336	0	0	0	0
Haliangium_uncultured_bacterium	0	0	0	0	0	0.000786164	0	0	0	0	0	0	0	0	0	0	0	0	0	0	0	0	0	0	0	0	0	0	0	0	0.001123091	0	0	0.000224618	0
Haliangium_uncultured_kofleriaceae_bacterium	0	0	0	0	0	0	0	0	0	0	0	0	0	0	0	0	0	0	0	0	0	0.000842318	0	0	0	0	0	0	0	0	0	0	0	0	0
Haliangium_uncultured_proteobacterium	0	0	0	0	0	0	0	0	0	0	0	0	0	0	0	0	0	0	0	0	0	0	0	0	0	0	0.001010782	0	0	0	0	0	0	0	0
Haliangium_uncultured_soil_bacterium	0	0	0	0	0	0	0	0	0	0	0	0	0	0	0	0	0	0	0	0	0	0	0	0	0	0	0	0.000561545	0	0	0	0	0	0	0
Halieaceae_unclassified	0	0	0	0	0	0	0	0.000505391	0	0	0	0	0	0	0	0	0	0	0	0	0	0	0	0	0	0	0	0	0	0	0	0	0	0	0
Halioglobus_unclassified	0	0	0	0	0	0	0	0.000786164	0	0	0	0	0	0	0	0	0	0	0	0	0	0	0	0	0	0	0	0	0	0	0	0	0	0	0
Halomonas_unclassified	0	0	0	0	0	0	0	0.001740791	0	0	0	0	0	0	0	0	0	0	0	0	0	0	0	0	0	0	0	0	0	0	0.001066936	0	0	0	0
Helcococcus_ovis	0	0	0	0	0.000168464	0	0	0.000168464	0	5.62E-05	0	0	0	0	0	0	5.62E-05	0	0	0.000168464	0.000112309	0	0	0	0	0	0	0	0	0.000224618	0	0.000112309	0	0	0.000168464
Helicobacter_bilis	0	0	0	0	0	0	0	0	0	0	0	0	0	0	0	0	0	0	0	0	0.000168464	0	0	0	0	0	0	0	0	0	0	0	0	0	0
Helicobacter_unclassified	0	0	0	0	0	0	0	0	0	0	0	0	0	5.62E-05	0.000393082	0	0	0	0	0.000393082	0	0	0	0	0	0	0.000112309	0	0	0	0	5.62E-05	0	0	0
Herminiimonas_unclassified	0	0	0	0	0	0	0	0	0	0	0	0	0	0	0	0	0	0	0	0	0	0	0	0	0	0	0	0.000786164	0	0	0	0	0	0	0
Herpetosiphon_unclassified	0	0	0	0	0	0	0	0.001010782	0	0	0	0	0	0	0	0	0	0	0	0	0	0	0	0	0	0	0	0	0	0	0	0	0	0	0
Herpetosiphon_uncultured_chloroflexi_bacterium	0	0	0	0	0	0	0	0	0	0	0	0	0	0	0	0	0	0	0	0	0	0	0	0	0	0	0	0	0.000393082	0	0	0	0	0	0
Holophagaceae_unclassified	0	0	0	0	0	0	0	0	0	0	0	0	0	0	0	0	0	0	0	0	0	0	0	0	0	0	0	0.000393082	0	0	0	0	0	0	0
Holosporaceae_uncultured_bacterium	0	0	0	0	0	0	0	0	0	0	0	0	0	0	0	0	0	0	0	0	0	0	0	0	0	0.000112309	0	0	0	0	0	0	0	0	0
Hyd24-12_uncultured_bacterium	0	0	0	0	0	0	0	0.000505391	0	0	0	0	0	0	0	0	0	0	0	0	0	0	0	0	0	0	0	0	0	0	0	0	0	0	0
Hydrogenophaga_unclassified	0	0	0	0	0	0	0.000168464	0	0	0	0.000112309	0	0	5.62E-05	0.000168464	0	0	5.62E-05	0	0.000280773	0	0	0	5.62E-05	0	0	0.000168464	0	0.000280773	0	0	0	0.000505391	0	0
Hydrogenophilaceae_uncultured_burkholderiales_bacterium	0	0	0	0	0	0	0	0	0	0	0	0	0	0	0.000561545	0	0	0	0	0	0	0	0	0	0	0.000393082	0	0	0	0	0	0	0	0	0
Hyphomicrobiaceae_uncultured_rhizobiales_bacterium	5.62E-05	5.62E-05	0	0	0	0	0.000449236	0.000393082	0	0	0	0	0	5.62E-05	0	5.62E-05	0	0	0	0	0	0	0	0	0	0	0	0	0	0	0	0	0	0	0
Hyphomicrobium_uncultured_hyphomicrobiaceae_bacterium	0	0	0	0	0	0	0	0	0	0	0	0	0	0	0	0	0	0	0	0	0	0.000280773	0.000786164	0	0	0	0	0	0	0	0.000673854	0	0	0	0
I-10_uncultured_bacterium	0	0	0	0	0	0	0	5.62E-05	0	0	0	0	0	0	0	0	0	0	0	0	0	0	0	0	0	0	0	0	0	0	0.001291554	0	0	0	0
Iamia_unclassified	0	0	0	0	5.62E-05	0	0	0.000168464	0	0	0	0	0	0	0	0	0	0	0	0	0	0	0	0	0	0	0	0	0.000224618	0	0.003650045	0	0	0	0
Iamia_uncultured_bacterium	0	0	0	0	0	0	0	0	0	0	0	0	0	0	0	0	0	0	0	0	0	0	0	0	0	0	0	0	0	0	0.0006177	0	0	0	0
Iamia_uncultured_iamiaceae_bacterium	0	0	0	0	0	0	0	0	0	0	0	0	0	0	0	0	0	0	0	0	0	0	0	0	0	0	0	0	0	0	0.000561545	0	0	0	0
Ignavibacteriales_unclassified	0	0	0	0	0	0.000224618	0	0	0	0	0	0	0	0	0	0	0	0	0	0	0	0	0	0	0	0	0	0	0	0	0.000336927	0	0	0	0
Ignavigranum_uncultured_bacterium	0	0	0	0	0	0	0	0	0	0	0	0	0	0	0	0	0	0	0	0	0	0	0	0	0	0	5.62E-05	0	0	0	0	0	0	0	0
Illumatobacter_uncultured_bacterium	0	0	0.000842318	0	5.62E-05	0	0	0.000954627	0	5.62E-05	0	0	0	0	0	0	0	0.000112309	5.62E-05	0.000224618	0	0	0.000112309	0	0	0	0.000280773	0	0.000336927	0	0.000393082	0	0	0	0
Intrasporangiaceae_unclassified	0	0.000224618	0.000112309	5.62E-05	0.000112309	0	0	0.001010782	5.62E-05	0	0	5.62E-05	0.000112309	0	0.000112309	0.000112309	0	0	5.62E-05	5.62E-05	0	0	0.000842318	0	0	0	0.000730009	0	0.000280773	0.000224618	0.0006177	0	0.000168464	0	0
JG30-KF-CM45_unclassified	0	0	0	0	0	0	0	0	0	0	0	0	0	0	0	0	0	0	0	0	0	0	0	0	0	0	0	0	0.000673854	0	0	0	0	0	0
JG30-KF-CM45_uncultured_bacterium	0	0	0	0	0	0	0	0	0	0	0	0	0	0	0	0	0	0	0	0	0	0	0	0	0	0	0.000561545	0	0.000168464	0	0.000786164	0	0	0	0
JG30-KF-CM66_unclassified	0	0	0	0	0	0	0	0	0	0	0	0	0.0006177	0	0	0	0	0	0	0	0	0	0	0	0	0	0	0	0	0	0	0	0	0	0
JG30-KF-CM66_uncultured_armatimonadetes_bacterium	0	0	0	0	0	0	0	0	0	0	0	0	0	0	0	0.000280773	0	0.000168464	0	0	0	0	0	0	0	0	0.000393082	0	5.62E-05	0	0	0	0	5.62E-05	0
JG30-KF-CM66_uncultured_bacterium	0	0	0	0	0.000561545	0	0	0.000898473	0	0	0	0	0	0	0	0	0	0	0	0	0	0	0	0	0	0	0	0	0.000224618	0	0.002583109	0	0	0	0
JG30-KF-CM66_uncultured_caldilinea_sp.	0	0	0	0	0	0	0	0	0	0	0	0	0	0	0	0	0	0	0	0	0	0	0	0	0	0	0	0	0.000954627	0	0	0	0	0	0
JG30-KF-CM66_uncultured_chloroflexi_bacterium	0	0	0	0	0	0.001291554	0	0.000393082	0	0	0	0	0	0	0	0	0	0	0	0	0	0	0	0	0	0	0	0	0.000280773	0	0	0	0	0	0
JG34-KF-361_unclassified	0	0	0	0	0	0	0	0	0	0	0	0	0	0	0	0	0	0.000112309	0	0	0	0	0	0	0	0	0.000168464	0.000112309	0	0	0	0	0	0	0
JG37-AG-20_unclassified	0	0	0	0	0	0	0	0	0	0	0	0	0	0	0	0	0	0	0	0	0	0	0.000449236	0	0	0	0	0	0	0	0	0	0	0	0
JG37-AG-4_uncultured_bacterium	0	0	0	0	0	0.001572327	0	0	0	0	0	0	0	0	0	0	0	0	0	0	0	0	0	0	0	0	0	0	0	0	0	0	0	0	0
JG37-AG-4_uncultured_chloroflexi_bacterium	0	0	0	0	0	0	0	0	0	0	0	0	0	0	0.000224618	0	0	0	0	0	0	0	0	0	0	0	0	0	0	0	0	0	0	0	0
JL-ETNP-Z39_uncultured_soil_bacterium	0	0	0	0	0	0	0	0	0	0	0	0	0	0	0	0	0	0	0	0	0	0	0.000224618	0	0	0	0.000280773	0	0	0	0.000730009	0	0	0	0
JTB255_marine_benthic_group_unclassified	0	0	0	0	0	0	0	0.001909254	0	5.62E-05	0	0	0	0	0	0	0	0	0	0	5.62E-05	0	0	0	0	0	0	0	0	0	0	0	0	0	0
JTB255_marine_benthic_group_uncultured_gamma_proteobacterium	0	0	0	0	0	0	0	0.000393082	0	0	0	0	0	0	0	0	0	0	0	0	0	0	0	0	0	0	0	0	0	0	0	0	0	0	0
JTB255_marine_benthic_group_uncultured_marine_bacterium	0	0	0	0	0	0	0	0.003032345	0	0	0	0	0	0	0	0	0	0	0	0	0	0	0	0	0	0	0	0	0	0	0	0	0	0	0
Janthinobacterium_lividum	0.002695418	0.000449236	0.000898473	0.001123091	0.000786164	0.000505391	0.0006177	0.001010782	0.000786164	0.0006177	0.001179245	5.62E-05	0.000561545	0.000505391	0.001066936	0.000224618	5.62E-05	0.000168464	5.62E-05	0.000954627	0.001740791	0.000730009	0.000786164	0.002358491	0.000449236	0.000786164	0.001909254	0.000786164	0.000786164	0.000505391	0	0.001066936	0.000224618	0.001403863	0.001516173
Jeotgalicoccus_uncultured_bacterium	0	0	0	0	0	0	0.001123091	0	0	0	0	0	0	0	0	0.000786164	0	5.62E-05	0	0	0	0	0	0	0	0	0	0	0	0	0	0	0	0	0
Jonesia_sp._Z4	0	0	0	0	0	0	0	0	0	0.000393082	0	0	0	0	0	0	0	0	0	0.000336927	0	0	0	0	0	0	0	0	0	0	0	0	0	0	0
KCM-B-60_unclassified	0	0	0	0	0	0	0.001066936	0	0	0	0	0	0	0	0	0	0	0	0	0	0	0	0	0	0	0	0	0	0	0	0	0	0	0	0
KD3-93_uncultured_bacterium	0	0	0	0	0	0	0	0	0	0	0	0	0	0	0.000730009	0	0	0	0	0	0	0	0	0	0	0	0	0	0	0	0	0	0	0	0
KD4-96_unclassified	0	0	0.000561545	0	0	5.62E-05	0	0.000505391	5.62E-05	0.000393082	0	0	0	0.000112309	0.000561545	0	0	0	0	0	0	0	0	0.000168464	0.000280773	0.001066936	0	0	0.000561545	0	0.002639263	0	0	0	0
KD4-96_uncultured_anaerolineaceae_bacterium	0	0	0	0	0	0	0.0012354	0	0	0	0	0	0	0	0	0	0	0	0	0	0	0	0	0	0.000112309	0.000112309	0	0	0	0	0	0	0	0	0
KD4-96_uncultured_bacterium	0	0	0	0	0	0	0	0.001179245	0	5.62E-05	0	0	0	0	0	0	0	0.000954627	0	0	0	0	0	0	0	0	0	0	0	0	0	0	0	0.000393082	0
KD4-96_uncultured_chloroflexi_bacterium	0	0.001123091	0.000168464	0	0	0.001179245	0.000842318	0.000393082	0.000168464	0	0	0	0	0	0.001010782	0.000449236	0	0.0012354	0	0	0	0	0.000730009	0.000505391	0.000280773	0.000561545	0.000336927	0	0	0	0	0	0	0.000393082	0
KF-JG30-B3_uncultured_bacterium	0	0.000168464	0	0	5.62E-05	0	0	0.000112309	0	0	0	0	0	0	0	0.000393082	0	0	0	0	0	0	0	0	0.000112309	0	0	0	0	0	0	0	0	0	0
Kribbella_sandramycini	0	0	0	0	0	0	0	0.000730009	0	0.000112309	0	0	0	0	0	0	0	0	0	0	0	0	0	0	0	0	0	0	0.000336927	0	0.0012354	0	0	0	0
Ktedonobacteria_unclassified	0	0	0	0	0	0	0	0	0	0	0	0	0	0	0	0	0	0	0	0	0	0	0	0	0	0	0	0	0	0	0.002133872	0	0	0	0
LD28_freshwater_group_unclassified	0	0	0	0	0	0	0	0	0	0	0	0	0	0	0	0	0	0.000168464	0	0	0	0	0	0.000280773	0	0	0	0	0	0	0	0	0	0	0
Lachnoclostridium_unclassified	0	0	0	0	0	0	0	0	0	0	0	0	0	0	0	0	0	0	0	0	0	0	0	0	0	0	0.000954627	0	0	0	0	0	0	0	0
Lachnoclostridium_uncultured_clostridiales_bacterium	0.000673854	0	0	0	0	0	0	0.000280773	0	0	0	0	0.000280773	5.62E-05	0	0	0	0	0	0	0	0	0.000336927	0	0	0	0.000168464	0	0	0	0	5.62E-05	0	0	0
Lachnospiraceae_NK4A136_group_unclassified	0.002246181	0	0.001347709	0.002021563	0.000168464	0	0	0	0	0	0.001066936	0	0.000336927	0	0	0	0	0	0.0006177	0	0	0.000224618	0	0	0	0	0	0.000505391	0	0	0	0.000898473	0	0	0
Lachnospiraceae_NK4A136_group_uncultured_bacterium	0.003930818	0	0.001796945	0.001291554	0	0	0.000561545	0	5.62E-05	0	0.001460018	0	0.000224618	0	0	0	0	0	0.000112309	0	0	0.001460018	0.003874663	0	0	0	0.001123091	0.002583109	0	0	0.000561545	0.000224618	0	0	0
Lachnospiraceae_NK4B4_group_uncultured_bacterium	0.005278527	0	0.000393082	0.002751572	0	0	0	0	0.000112309	0	0.002920036	0	0.002639263	0	0	0	0	0	0	0	0	0.001572327	0.0024708	0	0	0	0.002021563	0.0024708	0	0	0.000673854	0	0	5.62E-05	0
Lachnospiraceae_UCG-001_uncultured_clostridiales_bacterium	0	0	0	0	0.001291554	0	0	0	0	0	0	0	0	0	0.000280773	0	0	0	0.000168464	0	0	0	0	0	0	0	0	0	0	0	0	0.000112309	0	0	0
Lachnospiraceae_UCG-005_unclassified	0	0	0	0.000168464	0	0	0	0	0	0	0	0	0.000224618	0	0	0	0	0	0	0	0	0.000224618	0	0	0	0	0	0	0	0	0	0.000168464	0	0	0
Lachnospiraceae_UCG-006_uncultured_bacterium	0	0	0	0.000112309	0.002021563	0	0	0	0	0	0	0	0	0	0.000112309	0	0.000168464	0	0.000393082	0	0	0	0	0	0	0	0	0	0	0	0	0.000393082	0	0	0
Lachnospiraceae_unclassified	0.013533243	0.000280773	0.007693172	0.004773136	0.000336927	0.000224618	0.003930818	0.000561545	0	0	0.008086253	0	0.006963163	0	0.000280773	0	0.004997754	0	0.000393082	0	0.000280773	0.002920036	0.011118598	0	0	0	0.007637017	0.004885445	0	0	0.000673854	0.000561545	0	0	0
Lachnospiraceae_uncultured_bacterium	0	0	0.000505391	0	0	0	0	0	0	0	0.0006177	0	5.62E-05	0	0	0	5.62E-05	0	5.62E-05	0	0	0.000673854	0.000449236	0	0	0	0.000112309	0.000842318	0	0	0	0	0	0	0
Lactobacillales_unclassified	0	0.000168464	0	0	5.62E-05	0	5.62E-05	0	0.000112309	0	0	0	0	0.0012354	5.62E-05	5.62E-05	0	0	0	0	0	0	5.62E-05	5.62E-05	5.62E-05	0	0	0	0	0	0	0	0	0	0
Lactobacillus_animalis	0.001010782	0.000224618	0.000561545	0	0	0.02549416	0	0	0	0.0006177	0	0.000393082	0	0.000393082	0.0006177	0	0.001628482	0	0.004323899	0	0.000112309	0	0	5.62E-05	0	0	0.000168464	0	0.000505391	0.001179245	0	0.001628482	0	0	0
Lactobacillus_aviarius	0	0	0	0	0	0	0	0	0.000168464	0	0	0	0	0	0	0	0	0	0	0	0	0	0.000842318	0	0	0	0	0	0	0	0	0	0	0	0
Lactobacillus_ghanensis	0	0	0	0	0	0	0	0	0	0	0	0	0	0	5.62E-05	0	0	0	0	0	0	0	0	0.000449236	0	0	0	0	0	0	0	0	0	0	0
Lactobacillus_helveticus	0.000673854	0.000561545	0.000280773	0.001291554	0.000112309	0.000112309	0.000168464	0.001347709	0.000449236	0.000280773	0.000393082	5.62E-05	0.000168464	0.000336927	0.001123091	0.001516173	0	0	0.000112309	5.62E-05	0.000673854	0.000561545	0.000730009	0.001347709	0.000168464	0.000168464	0.000786164	0.001403863	0.001179245	0.000393082	0.000112309	0.000280773	0.000168464	0.000280773	0.000449236
Lactobacillus_iners_AB-1	0	0	0.000561545	0	0	0	0	0	0	0	0	0	0	0	0	0.000505391	0	0.000224618	0	0	0	0	0.000224618	0	0	0.000393082	0	0.000168464	0	0	0.000224618	0	5.62E-05	0	0
Lactobacillus_intestinalis	5.62E-05	0	0.000561545	0	0.001965409	0.000393082	0	0	0	0	5.62E-05	0.002414645	0.006176999	0.000336927	0	0.0006177	0.001516173	5.62E-05	0.004660827	0	0	0.000842318	0	0	0	0	0	0	0	0.000168464	0.000168464	0.000898473	0.000842318	0	0
Lactobacillus_oligofermentans	0	0	0	0	0	0	0.000112309	0	0	0	0.000280773	0	0	0	0.000112309	0	0	0	0	0	0	5.62E-05	0	0	0	0.000168464	0	0	0	0	0	0	0	0	0
Lactobacillus_parabuchneri	0	0	0	0.000224618	5.62E-05	0	0	5.62E-05	0	0	0	0	0	0	0	0	0	0	0	5.62E-05	0	0	0	0	0	0	0.000168464	0	0	5.62E-05	0	5.62E-05	0	0	0
Lactobacillus_sanfranciscensis_TMW_1.1304	0	0	0	5.62E-05	0	0	0	0	0	0	0	0	0	0	0	0	0	0	0	0	0	0.000168464	0	0	0	0	0	0	0.000786164	0	0	0	0	0	0
Lactobacillus_unclassified	0.003874663	0	0.001740791	0.001123091	0.003144654	0.001965409	0.000168464	0.000449236	5.62E-05	0.000393082	0.002863881	0.00359389	0.002751572	0.000224618	0.000168464	0.000673854	0.005278527	5.62E-05	0.007131626	0.0012354	0.000730009	0.000898473	0.001628482	0.000168464	0	0.001179245	0.000954627	0.001066936	0.000393082	0.000730009	0.000786164	0.0018531	0.000280773	0	0.000561545
Lactococcus_piscium	0.135669362	0.05581761	0.095013477	0.156615004	0.139207098	0.073618598	0.068901617	0.128762354	0.118598383	0.090858041	0.107592093	0.012017071	0.061039982	0.102538185	0.073562444	0.090296496	0.017464061	0.003369272	0.023921833	0.204514825	0.17351752	0.042115903	0.103436658	0.091419587	0.058176101	0.078953279	0.157625786	0.181547619	0.095013477	0.120114555	0.044979784	0.1274708	0.086983378	0.089510332	0.160433513
Lactococcus_plantarum	0.004043127	0.002246181	0.001965409	0.00482929	0.001347709	0.002751572	0.002414645	0.003930818	0.006289308	0.000730009	0.003144654	5.62E-05	0.003369272	0.005615454	0.002133872	0.002414645	0	0.000112309	5.62E-05	0.001796945	0.001066936	0.001516173	0.002414645	0.003256963	0.003369272	0.003930818	0.006850854	0.00544699	0.005166217	0.000786164	0.001516173	0.001291554	0.000786164	0.004099281	0.000898473
Lactococcus_unclassified	0.035040431	0.017464061	0.029481132	0.045485175	0.002021563	0.03094115	0.029649596	0.029256514	0.04009434	0.002133872	0.03341195	0.000336927	0.021507188	0.040150494	0.026280323	0.029031896	0.001796945	0.001460018	0.004436208	0.004043127	0.003930818	0.026280323	0.193171608	0.033973495	0.031671159	0.03032345	0.050146002	0.05037062	0.031221923	0.002920036	0.011118598	0.014993261	0.0018531	0.034141959	0.002414645
Latescibacteria_unclassified	0	5.62E-05	0	0	0	0	0	0.001628482	0	0	0	0	0	0	0	0.001403863	0	0	0	0	0	0	0	0	0	0	0	0	0	0	0	0	0	0	0
Latescibacteria_uncultured_bacterium_mle1-16	0.0006177	0	0	0	0	0	0.000673854	0	0	0	0	0	0	0	0	0	0	0	0	0	0	0	0	0	0	0	0	0	0	0	0	0	0	0	0
Lechevalieria_aerocolonigenes	0	0	0	0	0	0	5.62E-05	0.000842318	0	0.000673854	0	0	0	0	0	0	0	0	0	0.000112309	5.62E-05	0	0	0	0	0	0	0	0.000224618	0	0.003650045	0	0	0	0
Leeia_uncultured_bacterium	0	0	0	0	0	0	0	0	0	0	0	0	0	0	0	0	0	0	0	0	0	0	0	0	0	0	0	0	0	0	0.000280773	0	0	0	0
Leptolinea_uncultured_soil_bacterium	0	0	0	0	0	0	0	0	0	0	0	0	0	0	0	0	0	0	0	0	0	0	0	0.000336927	0	0.000505391	0	0	0	0	0	0	0	0	0
Leptospira_unclassified	0	0	0	0	0	0	0	0	0	0.000112309	0	0	0	0	0	0	0	0	0	0	0	0	0	0	0	0	0	0	0	0	0	0	0	0	5.62E-05
Leptospiraceae_uncultured_soil_bacterium	0	0	0	0	0	0	0	0	0	0	0	0	0	0	0	0	0	0	0	0	0	0	0	0	0	0	0.000393082	0	0	0	0	0	0	0	0
Leptotrichia_shahii	0	0	0	0	0	0	0	0	0	0	0	0	0	0	0	0	0	0	0	0	0	0	0	0	0	0	0	0.000393082	0	0	0	0	0	0	0
Leptotrichia_sp._oral_clone_IK040	0	0	0	0	0	0	0	0	0	0	0	0	0	0	0	0	0	0	0	0	0	0	0	0	0	0	0	0.000336927	0	0	0	0	0	0	0
Leptotrichia_unclassified	0.000505391	0	0	0	0	0	0	0	0	0	0	0	0.000561545	0	0	0	0	0	0	0	0	0	0	0	0	0	0	0	0	0	0	0	0	0	0
Leuconostoc_gelidum_subsp._gasicomitatum	0.001740791	0.000280773	0.000842318	0.000730009	0.0006177	0.000280773	0.000449236	5.62E-05	0.001179245	0.000112309	0.000561545	0	0.000336927	0.000561545	0.000224618	0.0006177	0	0	0	0.000280773	0.000898473	0.000112309	0.001740791	0.0006177	0.000336927	0.000112309	0.001010782	0.000786164	0.000730009	0.000673854	0.000280773	0.000393082	0	0.000673854	0.000561545
Leuconostoc_lactis	0.001010782	5.62E-05	0.000561545	0.000954627	0.001010782	0.000449236	0.000336927	0.000898473	0.000393082	0.000112309	0.001347709	0.000112309	0.0006177	0.000505391	0.000168464	0.000673854	0.000112309	5.62E-05	0	0.001516173	0.000898473	0.000786164	0.000280773	0.0006177	0.000112309	0	0.000224618	0.000898473	0.000898473	0.000561545	0.000168464	0.000336927	0	0.000224618	0.000280773
Limnohabitans_unclassified	0	0	0	0	0	0	0.001516173	5.62E-05	0	0	0	0	0	0	0	0	0	0	0	0	0	0	0	0	0	0	0	0	0	0	0	0	0	0	0
Lineage_IIb_uncultured_soil_bacterium	0	0	0	0	0	0	0	0.000280773	0	0	0	0	0	0	0	0.001010782	0	0	0	0	0	0	0	0	0	0	0	0	0	0	0	0	0	0	0
Lineage_I_Endomicrobia_uncultured_endomicrobia_bacterium	0	0	0	0	0	0	0	0	0	0.000112309	0	0	0	0	0	0	0	0	0	0	0	0	0	0	0	0	0	0	0	0	0	0	0	0	0
Loktanella_sp._22DY15	0	0	0	0	0	0	0.000561545	0	0	0	0	0	0	0	0	0	0	0	5.62E-05	0.000168464	5.62E-05	0	0	0	0	0	0	0	0	0	0	0	0	0	0
Luedemannella_uncultured_bacterium	0	0	0	0	0	0	0	0	0	0	0	0	0	0	0	0	0	0	0	0	0	0	0	0	0	0	0	0	0	0	0.001909254	0	0	0	0
Luteibacter_unclassified	0	0	0	0	0	0	0.000112309	0.001010782	0	0	0	0	0	0	0.000449236	0	0	5.62E-05	0	5.62E-05	0	0	0	0	0.000224618	0	0	0	0.000224618	0	0	0	0	0	0.000224618
Lutibacter_uncultured_bacteroidetes_bacterium	0	0	0	0	0	0	0	0.004997754	0	0	0	0	0	0	0	0	0	0	0	0	5.62E-05	0	0	0	0	0	0	0	0	5.62E-05	0	0	0	0	0
Lutimonas_uncultured_bacterium	0	0	0	0	0	0	0	0.004267745	0	0	0	0	0	0	0	0	0	0	0	0	0	0	0	0	0	0	0	0	0	0	0	0	5.62E-05	0	0
Lysinibacillus_unclassified	0.008479335	0.009995508	0.010051662	0.008310872	0.001347709	0.008928571	0.008703953	0.008423181	0.007468553	0.000449236	0.008479335	0.000112309	0.008254717	0.007243935	0.009827044	0.007075472	5.62E-05	0.002807727	5.62E-05	0.001572327	0.000898473	0.003032345	0.003200809	0.007637017	0.006850854	0.007805481	0.005840072	0.007693172	0.010388589	0.001066936	0.006457772	0.000561545	0.000561545	0.010388589	0.000393082
Lysobacter_dokdonensis_DS-58	0	0	0	0	0.001572327	0	0	0.000336927	5.62E-05	0.000954627	0	0	0.000280773	0	0.000168464	0	0	0.000168464	0	5.62E-05	0	0	0.001291554	5.62E-05	0	0	0	0	0.000168464	0	0	0	0	0	0
Lysobacter_sp._ES2-22	0	0	0	0	0	0	0	0	0	0	0	0	0	0	0	0	0	0	0	0	0	0	0	0	0	0	0	0	0	0	0.000336927	0	0	0	0
Lysobacter_unclassified	0	0	0.000898473	0	0.000561545	0	0	0	0	0.000842318	0	0	0	0	0.000561545	0	0	0	0	0	5.62E-05	0	0.000842318	0	0	0	0.000336927	0	0	0	0	0	0	0	0
Lysobacter_uncultured_bacterium	0	0	0	0	0	0	0	0	0	0.000224618	0	0	0	0	0	0	0	0	0	0	0	0	0	0	0	0	0	0	0	0	0	0	0	0	0
M20-Pitesti_uncultured_bacterium	0	0	0	0	0	0	0	0	0	0	0	0	0	0	0	0	0	0	0	0	0	0	0.000168464	0	0	0	0.000561545	0	0	0	0	0	0	0	0
MA-28-I98C_uncultured_delta_proteobacterium	0	0	0	0	0	0	0	0	0	0	0	0	0.000449236	0	0	0	0	0	0	0	0	0	0	0	0	0	0	0	0	0	0	0	0	0	0
MD2894-B20_uncultured_bacterium	0	0	0	0	0	0	0	0.000224618	0	0	0	0	0	0	0	0	0	0	0	0	0	0	0	0	0	0	0	0	0	0	0	0	0	0	0
MNG7_uncultured_alpha_proteobacterium	0	0	0	0	0	0	0	0	0.000393082	0	0	0	0	0	0.000280773	0	0	0	0	0	0	0	0	0	0	0	0	0	0	0	0.000224618	0	0	0	0
MSB-1E8_uncultured_bacterium	0	0	0	0	0.000280773	0	0	0.000449236	0	0.000393082	0	0	0	0	0	0	0	0	0	0	0	0	0	0	0	0	0	0	0.000224618	0	0.002639263	0	0	0	0
MVP-88_uncultured_bacterium	0	0	0	0	0	0	0	0.000280773	0	0	0	0	0	0	0	0	0	0	0	0	0	0	0	0	0	0	0	0	0	0	0	0	0	0	0
Macrococcus_caseolyticus	0.000224618	0.000168464	0	0	0.000224618	0.000168464	0	0	0	0.000168464	5.62E-05	0	0	0	0.000112309	0	0	0	5.62E-05	0.000280773	0.000393082	0	0	0	0	0	0	0	0	0.000112309	0	0.000393082	0.000168464	0	0.000280773
Mannheimia_unclassified	0	0	0	0	5.62E-05	0	0	0	0	0.000168464	0	0	0	0	0	0	0	0	0	0	0.000112309	0	0	0	0	0	0	0	0	5.62E-05	0	0	0	0	0
Maribacter_unclassified	0	0	0	0	0	0	0	0.0018531	0	0	0	0	0	0	0	0	0	0	0	0	0	0	0	0	0	0	0	0	0	0	0	0	0	0	0
Marinicella_uncultured_bacterium	0	0	0	0	0	0	0	0.000393082	0	5.62E-05	0	0	0	0	0	0	0	0	0	0	0	0	0	0	0	0	0	0	0	0	0	0	0	0	0
Marinicella_uncultured_gamma_proteobacterium	0	0	0	0	0	0	0	0.0006177	0	0	0	0	0	0	0	0	0	0	0	0	0	0	0	0	0	0	0	0	0	0	0	0	0.000168464	0	0
Marinicella_uncultured_sediment_bacterium	0	0	0	0	0	0	0	0.0006177	0	0	0	0	0	0	0	0	0	0	0	0	0	0	0	0	0	0	0	0	0	0	0.000393082	0	0	0	0
Marinifilum_unclassified	0	0	0	0	5.62E-05	0	0	0.001628482	0	0.000112309	0	0	0	0	0	0	0	0	0	0	0	0	0	0	0	0	0	0	0	0.000224618	0	0	0	0	0.000112309
Marinilabiaceae_uncultured_marine_bacterium	0	0	0	0	0	0	0	0.008086253	0	0	0	0	0	0	0	0	0	0	0	0	0	0	0	0	0	0	0	0	0	0	0	0	0	0	0
Maritimimonas_uncultured_bacteroidetes_bacterium	0	0	0	0	0	0	0	0.001123091	0	0	0	0	0	0	0	0	0	0	0	0	0	0	0	0	0	0	0	0	0	0	0	0	0	0	0
Marmoricola_unclassified	0	0	0	0	0.000898473	0	0.000786164	0.000393082	0	0.0012354	0	5.62E-05	0	0	0.000224618	0	0	0.000280773	0	0	0.000112309	0.000280773	0.001066936	0	0	0.000224618	0.001909254	0	0.000336927	0	0.001291554	0	0	0	0.000336927
Marvinbryantia_unclassified	0.002302336	0	0	0.000561545	0	0	0	5.62E-05	0	0	0.001740791	0	0	0	0	0	0	0	0	0	0	0.001740791	0.003425427	0	0	0	0.000449236	0.000730009	0	0	0	0	0	0	0
Massilia_alkalitolerans	0	0	5.62E-05	0.000505391	0.000168464	0.000168464	0	0	0	0.000336927	0.000280773	0	0.001516173	0	0.000280773	0	0	0	0	0.000393082	0	0	0	0	0	0.000280773	0.000168464	5.62E-05	0.000730009	0	0.0006177	0	0	0	0
Massilia_unclassified	0.000561545	5.62E-05	0	0.000112309	5.62E-05	0.000449236	0	0.000449236	5.62E-05	0.000168464	0.000112309	0	0.000336927	0	0	0	0	0	0	0	0	0	0.000112309	0	0	0.000168464	0	0.000336927	0.000112309	0	0	0	0	0	0
Massilia_uncultured_soil_bacterium	0	0	0	0	0	0	0	0	0	0	0	0	0	0	0	0	0	0	0	0	0	0	0	0	0	0	0	0	0	0	0.0006177	0	0	0	0
Megamonas_unclassified	0	0	0	0	0	0	0.002246181	0	0	0	0	0	0	0	0	0	0	0	0	0	0	0	0	0	0	0	0	0	0	0	0	0	0	0	0
Megasphaera_unclassified	0	0	0	0	0	0	0	0	0	0	0	0	0	0	0	0	0	0	0	0	0	0	0	0	0	0	0	0	0	0	0.000898473	0	0	0	0
Methylobacteriaceae_uncultured_bacterium	0	0	0	0	0	0	0	0	0	5.62E-05	0	0	0	0	0	0	0	0	0	0	0	0	0	0	0	0	0	0	0	0	0	0	0	0	0
Methylobacteriaceae_uncultured_rhizobiales_bacterium	0	0.000449236	0	0	0	0.000449236	0	0	5.62E-05	0	0	0	0	0	0	0.000449236	0	0	0	0	0	0	0	0	0	0.000336927	0	0	0	0	0	0	0	0.000393082	0
Methylobacterium_aquaticum	0	0	0	0	0	0	0	0.000168464	5.62E-05	5.62E-05	0	0	0	0	0	0	0	0	0	0	5.62E-05	0	0	0.000224618	5.62E-05	0	0	0	0	0	0	0	0	5.62E-05	0
Methylobacterium_komagatae	0	0.001740791	0	0	0	0.000393082	0.000224618	0.000561545	5.62E-05	0.000561545	0	0	0	0	0.000786164	5.62E-05	0	0.000224618	0	0.000112309	0.000168464	0	0	0.000112309	0.000505391	0.0006177	0	0	0.000112309	0	0.000954627	0	0	0.000112309	0
Methylobacterium_unclassified	0.001123091	0	0.002133872	0.001572327	0	0	0	0.000224618	0	0	0.000954627	0	0.000673854	5.62E-05	0	0	0	0	0	0	0.000224618	0.000224618	0.000168464	0	5.62E-05	0.000842318	0.000168464	0.000168464	5.62E-05	0	0.001516173	5.62E-05	0.000224618	5.62E-05	0
Methylococcaceae_unclassified	0	0	0	0	0	0	0	0	0	0	0	0	0	0	0	0	0	0	0	0	0	0	0.000898473	0	0	0	0	0	0	0	0	0	0	0	0
Methylococcales_unclassified	0	0	0	0	0	0	0.001516173	0	0	0	0	0	0	0	0.000730009	0.0012354	0	0	0	0	0	0	0	0	5.62E-05	0	0	0	0	0	0	0	0	0	0
Methylomonas_uncultured_bacterium	0	0	0	0	0	0	5.62E-05	0	0	0	0	0	0	0	0	0.000730009	0	0	0	0	0	0	0	0	0	0	0	0	0	0	0	0	0	0	0
Methylophilaceae_unclassified	0	0	0	0	0	0	5.62E-05	0	0	0	0.000168464	0	0	0	0	0	0	0.000280773	0	0	0	0	0	0	0	0	0	0	0.000280773	0	0	0	0	0	0
Methylotenera_unclassified	0	0	0	0	0	0	0	0	0	0	0	0	0	0	0.000393082	0	0	0	0	0.000336927	0	0	0	0	0	0	0	0	0	0	0	0	0	0	0
Methyloversatilis_unclassified	0	0.000112309	0	0.000898473	0.000112309	0	0	0	0	0.000112309	0	0	0	0	0	0	0	0	0	0.000393082	5.62E-05	0	0	0.000224618	0	0	5.62E-05	0	0	0.000112309	0	0.000112309	0.000112309	0	0.000168464
Microbacteriaceae_unclassified	0	5.62E-05	0	0.000280773	0.000112309	0	0	0	0	0	0	0	0.000168464	0	0	5.62E-05	0	0	0	0	0.000112309	0	0	0	0	0	0.000224618	0	5.62E-05	0.000112309	0	5.62E-05	0	0	0.000168464
Micrococcaceae_unclassified	0	0	0	0	0	0	0	0	0	0	0	0	0	5.62E-05	0	0	0	0.000112309	0	0	0	0	0	0	0	0	0	0	0	0	0	0	0	0	0
Micrococcus_unclassified	0.000673854	5.62E-05	0.000112309	0	0.000112309	0	0.000393082	0.000168464	5.62E-05	0	0.000561545	0	0	0	0.000168464	0.000280773	0	0.000112309	0	0	0	0.000168464	0	0	0	5.62E-05	0	0	0.000168464	5.62E-05	0.000112309	0	0.000673854	0	0
Microcystis_sp._SAG_43.90	0	0	0	0	5.62E-05	0	0	0	0	0.0006177	0	0	0	0	0	0	0.000224618	0	0.000224618	0.000112309	0.000673854	0	0	0	0	0	0	0	0	0.000224618	0	0.000561545	0.000112309	0	0.001179245
Microgenomates_uncultured_bacterium	0	0	0	0	0	0	0	0.000336927	0	0	0	0	0	0	0	0	0	0	0	0	0	0	0	0	0	0	0	0	0	0	0	0	0	0	0
Microlunatus_uncultured_bacterium	0	0	0	0	0	0	0	0	0	0	0	0	0	0	0	0	0	0	0	0	0	0	0	0	0	0	0	0	0	0	0.000449236	0	0	0	0
Micromonosporaceae_unclassified	0	0	0	0.000168464	0	0	0	0.001965409	0	0.000336927	0	0	0	0	0	0	0	0	0	0	5.62E-05	0.000112309	0.001403863	0	0.000168464	0	0	0	0.000224618	0	0.002526954	0	0	0	0
Microvirga_unclassified	0	0	0	0	0	0	0	0	0	0	0	0	0.000112309	0	0.000112309	0	0	0	0	0	0	0	0	0	0	0	0	0	0.0012354	0	0.000954627	0	0	0	0
Milano-WF1B-44_uncultured_bacterium	0	0	0	0	0	0	0	0.000786164	0	0	0	0	0	0	0	0	0	0	0	0	0	0	0	0	0	0	0	0	0	0	0	0	0	0	0
Mizugakiibacter_unclassified	0	0	0	0	0	0.000224618	0	0	0	0	0	0	0	0	0	0	0	0	0	0	0	0	0	5.62E-05	0	0	0	0	0	0	0.003537736	0	0	0	0
Mobilitalea_unclassified	0	0	0	0	0	0	0	0	0	0	0	0	0	0	0	0	0	0	0	0	0	0	0.001347709	0	0	0	0	0	0	0	0	0	0	0	0
Mogibacterium_diversum	0	0	0	0	0	0	0	0	0	0	0	0	0	0	0	0	0	0	0	0	0	0	0	0	0	0	0	0.000505391	0	0	0	0	0	0	0
Mogibacterium_uncultured_rumen_bacterium	0	0	0	0	0	0	0	0	5.62E-05	0	0	0	0	0	0	0	0	0	0	0	0	0	0	0	0	0	5.62E-05	0.000336927	0	0	0	0	0	0	0
Mollicutes_RF9_unclassified	0	0	5.62E-05	0	0	0	0	0	0	0	0.000224618	0	0	0	0	0	0	0	0	0	0	0	0.001909254	0	0	0	0	0.001066936	0	0	0	0	0	0	0
Mollicutes_RF9_uncultured_bacterium	0	0	0	0	0	0	0	0	0	0	0	0	0.000393082	0	0	0	0	0	0	0	0	0	0	0	0	0	0.000336927	0	0	0	0	0	0	0	0
Moraxella_osloensis	0.006626235	0.002414645	0.005783917	0.007356244	0.013701707	0.001796945	0.004323899	0.002021563	0.002695418	0.009602426	0.004885445	0.000954627	0.005278527	0.002863881	0.002751572	0.00544699	0.001347709	0	0.0030885	0.016172507	0.018980234	0.005166217	0.003986972	0.001909254	0.000561545	0.0018531	0.004436208	0.003144654	0.003874663	0.010388589	0.0030885	0.012859389	0.012353998	0.003313118	0.014656334
Musa_ABB_Group	0	0	0	0	0	0	0	5.62E-05	0	0	0	0	0	0	0	0	0	0	0	0	0	0	0.001123091	0	0	0	0	0	0	0	0	0	0	0	0
Mycobacterium_unclassified	0	0	0	0.000280773	0.000336927	0	0	0.000786164	0	5.62E-05	0	0	0	0	0	0	0	0	0	5.62E-05	0	0	0	0	0	0	0	0	0.000393082	0	0.001796945	0	0	0	0
Mycoplasma_bovis	0	0	0	0	0.000336927	0	0	0	0	0.000954627	0	0	0	0	0	0	0.000112309	0	5.62E-05	0.001010782	0.000786164	0	0	0	0	0	0	0	0	0.000168464	0	5.62E-05	0	0	0.000505391
Mycoplasma_haemomuris	0	0	0	0	0	0	0	0	0	0	0	0	0.0012354	0	0	0	0	0	0	0	0	0.000280773	0	0	0	0	0	0	0	0	0	0	0	0	0
Mycoplasma_sualvi	0	0	0	0	0	0	0	0	0	0	0.000393082	0	0	0	0.000673854	0	0	0	0	0	0	0	0	0	0	0	0	0	0	0	0	0	0	0	0
Myroides_profundi	0.014150943	0.007805481	0.008254717	0.012634771	0	0.001740791	0.000505391	0.010837826	0.014824798	0.000112309	0.009546271	0	0.007075472	0.009321653	0.009097035	0.006008535	0	0.000280773	5.62E-05	5.62E-05	0.000112309	0.004548518	0.010725517	0.002751572	0.002358491	0.001179245	0.013757862	0.012522462	0.013196316	0.000112309	0.003650045	0.000224618	0.000336927	0.014768643	5.62E-05
Myroides_uncultured_bacterium	0	0	0	0.000280773	0	0	0	0	0	0	0	0	0	0	5.62E-05	0	0	0	0	0	0	0	0	0	0	0	0.000168464	0	0	0	0.000112309	0	0	0	0
Myxococcales_bacterium_Gsoil_473	0	0	0	0	0.000112309	0	0	0.0006177	0	0	0	0	0	0	0	0	0	0	0	0	0	0	0	0	0	0	0	0	0	0	0	0	0	0	0
Myxococcales_unclassified	0	0	0	0	0	0	0	0	0	0	0	0	0	0	0	0	0	0	0	0	0	0	0	0.000224618	0	0	0	0	0.000224618	0	0.001740791	0	0	0	0
Myxococcales_uncultured_bacterium	0	0	0	0	0	0	0	0.000224618	0	0	0	0	0	0	0	0	0	0	0	0	0	0	0	0	0	0	0	0	0	0	0.000393082	0	0	0	0
Myxococcus_fulvus	0	0	0	0	0.000168464	0	0	5.62E-05	0	0.000449236	0	0	0	0	0	0	0.000112309	0	5.62E-05	0.000786164	0.000673854	0	0	0	0	0	0	0	0	0	0	0.000336927	0.000730009	0	0.000393082
NC10_bacterium_enrichment_culture_clone_Ino-F12	0	0	0	0	0	0.001291554	0	0	0	0	0	0	0	0	0	0	0	0	0	0	0	0	0	0	0	0	0	0	0	0	0	0	0	0	0
NS11-12_marine_group_unclassified	0	0	0	0	0	0	0	0	0	0	0	0	0	0	0	0	0	0	0	0	0	0	0	0	0	0	0.000505391	0	0	0	0	0	0	0	0
NS4_marine_group_uncultured_flavobacterium_sp.	0	0	0.000336927	0	0	0	0	0	0	0	0	0	0	0	0	0	0	0	0	0	0	0	0	0	0	0	0	0	0	0	0.001123091	0	0	0	0
NS9_marine_group_unclassified	0	0	0	0	0	0	0	0	0	0	0	0	0	0	0	0	0	0	0	0	0	0	0	0	0	0	0	0	0	0	0.000673854	0	0	0	0
NS9_marine_group_uncultured_bacterium	0	0	0	0	0	0	0	0	0	0	0	0	0	0	0	0.000954627	0	0	0	0	0.000224618	0	0	0	0	0	0	0	0	0	0	0	0	0	0
Nannocystaceae_unclassified	0	0	0	0	0	0	0	0	0	0	0	0	0	0	0	0	0	0	0	0	0	0	0	0	0	0	0	0	0	0	0.000842318	0	0	0	0
Nannocystis_unclassified	0	0	0	0	0	0	0	0	0	0	0	0	0	0	0	0	0	0	0	0	0	0	0	0	5.62E-05	0	0	0	0.000112309	0	0.0006177	0	0	0	0
Neisseria_unclassified	0.001516173	0	0.000954627	0.001179245	0	0	0	0.000393082	0	0	0.0012354	0	0.000561545	0	0	0	0	0	0	0	0	0.000449236	0.000505391	0	0	0	0.003032345	0.000898473	0	0	0	0	0	0	0
Neisseria_uncultured_organism	0.000224618	0	5.62E-05	0.000393082	0	5.62E-05	0	0.000168464	5.62E-05	0	0.000336927	0	0.0006177	0	0	0	5.62E-05	0	0	0	0	0.000336927	0.000168464	0	0	0	0.000449236	0.000112309	0	0.000168464	0	0	0	0	0
Neisseriaceae_uncultured_organism	0	0.000449236	0	0	0	0	0	0	0	0	5.62E-05	0	5.62E-05	0	0	0	0	0	0	0.000168464	0	0	0	0.000168464	0	0.000168464	0	0	0	0	0	0	0	0	0
Neo-b11_uncultured_bacterium	0	0	0	0	0	0	0	0	0	0	0	0	0	0	0	0	0	0	0	0	0	0	0	0	0	0	0	0	0	0	0.001796945	0	0	0	0
Neochlamydia_uncultured_bacterium	0	0	0	0	0	0	0	0	0	0	0	0	0	0	0	0	0	0	0	0	0	0	0	0	0	0	0.000280773	0	0	0	0	0	0	0	0
Nesterenkonia_unclassified	0	5.62E-05	0	0	0	0	0	0	0	0	0	0	0	0	0	0.000561545	0	0	0	0	0	0	0	0	0	0	0	0	0	5.62E-05	0	0	0	0	0
Nitrosococcus_uncultured_xanthomonadales_bacterium	0	0	0.000168464	0	0	0	0	0	0	0	0	0	0	0	0	0	0	0	0	0	0	0	0	0	0	0	0	0	0	0	0	0	0	0	0
Nitrosomonadaceae_unclassified	0	0	0	0	0.000505391	0.001347709	0	0.001909254	0	0.000393082	0	0	0	0	0.000224618	0.000730009	0	0	0	0.000168464	0	0	0.000449236	0	0	0.000393082	0.000280773	0	0.003425427	0	0.007973944	0	0	0	0
Nitrosomonadaceae_uncultured_beta_proteobacterium	0	0.000336927	0	0	0	0.001123091	0.002358491	0.000280773	0	0	0	0	0	0	0	0.002246181	0	0.000505391	0	0	0	0	0	0.001909254	0	0.002583109	0	0	0	0	0	0	0	0	0
Nitrosomonadaceae_uncultured_burkholderiaceae_bacterium	0	0	0	0	0.000168464	0	5.62E-05	0.000786164	0	0	0	0	0	0	0	0	0	0	0	0	5.62E-05	0.000224618	0	0	0	0	0	0	0.000730009	0	0.002246181	0	0	0	0
Nitrosomonadaceae_uncultured_delta_proteobacterium	0	0	0	0	5.62E-05	0	0	0.002246181	0	0.000168464	0	0	0	0	5.62E-05	0	0	0.000336927	0	5.62E-05	0	0	0.000224618	0	0	0	0	0.000730009	0.000168464	0	0	0	0	0	0
Nitrosomonadaceae_uncultured_nitrosomonadaceae_bacterium	0	0	0	0	0	0	0.001010782	0	5.62E-05	0	0	0	0	0	0	0	0	0	0	0	0	0	0	0	0	0	0	0	0	0	0	0	0	0	0
Nitrosomonadaceae_uncultured_thiobacter_sp.	0	0	0	0	0	0	0	0	0	0	0	0	0	0	0	0	0	0	0	0	0	0	0	0	0	0	0	0	0	0	0.000730009	0	0	0	0
Nitrosomonas_communis	0	0	0	0	0	0	0	0	5.62E-05	0	0	0	0	0	0	0	0	0	0	0	0	0	0.001066936	0	0	0	0	0	0	0	0	0	0	0	0
Nitrosomonas_europaea	0	0	0	0	0	0	0	0	0	0	0	0	0	0	0	0	0	0	0	0	0	0	0	0.000336927	0	0	0	0	0.000393082	0	0	0	0	0	0
Nitrospina_unclassified	0	0	0	0	0	0	0	0.000393082	0	0	0	0	0	0	0	0	0	0	0	0	0	0	0	0	0	0	0	0	0	0	0	0	0	0	0
Nitrospinaceae_unclassified	0	0	0	0	0	0	0	0.000112309	0	0	0	0	0	0	0	0	0	0	0	0	0	0	0	0	0	0	0	0	0	0	0	0	0	0	0
Nitrospinaceae_uncultured_bacterium	0	0	0	0	0	0	0	0	0	0	0	0	0	0	0	0	0	0	0	0	0	0	0	0	0	0	0	0	0.000673854	0	0.001460018	0	0	0	0
Nitrospinaceae_uncultured_nitrospina_sp.	0	0	0	0	0	0	0	0.000954627	0	0	0	0	0	0	0	0	0	0	0	0	0	0	0	0	0	0	0	0	0	0	0	0	0	0	0
Nitrospira_japonica	0	0	0	0	0.000393082	0	0	0.000673854	0	5.62E-05	0	0	0	0	0	0	0	0	0	0	0	0	0.000898473	5.62E-05	0	0	0	0	0.000842318	0	0.004043127	0	0	0	0
Nitrospira_sp.	0	0	0	0	0	0	0.001572327	0	0	0.000168464	0	0	0	0	0	0	0	0	0	0	0.000224618	0	0	0	0	0.0006177	0	0	0	0	0.000673854	0	0	0	0
Nitrospira_unclassified	0	0	0	0	0	0	0	0	0	0	0.0006177	0	0	0	0.001291554	0.0012354	0	0.001066936	0	0	0	0	0	0.000280773	0	0	0.000393082	0.000505391	0.0018531	0	0	0	0	0	0
Nitrospira_uncultured_bacterium	0	0.000168464	0	0	0	0	0	0	0	0	0	0	0	0	0	0	0	0	0	0	0	0	0	0	0	0	0	0	0	0	0.000449236	0	0	0	0
Nitrospira_uncultured_candidate_division_spam_bacterium	0	5.62E-05	0	0	0	0.000280773	0	0	0	0	0	0	0	0	0	0	0	0	0	0	0	0	0	0	0.000168464	0	0	0	0	0	0.002302336	0	0	0.000168464	0
Nitrospira_uncultured_gram-positive_bacterium	0	0	0	0	0	0	0	0	0	0	0	0	0	0	0	0	0	0	0	0	0	0	0	0	0	0	0	0.000336927	0	0	0	0	0	0	0
Nitrospira_uncultured_nitrospira_sp.	0.000673854	0	0	0	0	0	0	0	0	5.62E-05	0	0	0	0	0	0	0	0	0	0	0	0	0	0	0	0	0	0	0	0	0	0	0	0	0
Nitrospira_uncultured_nitrospirae_bacterium	0	0	0	0	0	0	0	0.000393082	0	0	0	0	0	0	0	0	0	0	0	0	0	0	0	0	0	0	0	0	0	0	0	0	0	0	0
Nitrospira_uncultured_organism	0	0	0	0	0	0	0	0	0	0	0	0	0	0	0	0	0	0.001572327	0	0	0	0	0	0	0	0	0	0	0	0	5.62E-05	0	0	0	0
Nitrospira_uncultured_prokaryote	0	0	0	0	0	0	0	0	0	0	0	0	0.000561545	0	0	0	0	0	0	0	0	0	0.000954627	0	0	0	0	0	0	0	0	0	0	0	0
Nitrospira_uncultured_proteobacterium	0.000786164	0	0	0	0	0	0	5.62E-05	0	0	0	0	0	0	0	0	0	0	0	0	0	0	0	0	0	0	0	0	0	0	0.000280773	0	0	0	0
Nocardioides_oleivorans	0	0	0	0	0	0	0	5.62E-05	0	0.000224618	0	5.62E-05	0	0	0	0	0	0	0	0	0	0	0	0	0	0	0	0	0.000168464	0	0.000505391	0	0	0	0
Nocardioides_unclassified	0	0	0	0	0	0	0	0.001291554	0	5.62E-05	0	0	0	0	0	0	0	0	0	5.62E-05	0	0	0.000112309	0	0	0	0	0	0.001291554	0	0.000898473	0	0	0	0
Nordella_oligomobilis	0	0	0	0	0	0	0	0	0	0.000168464	0.000393082	0	0	0	0	0	0	0	0	0	0	0	0	0	0	0	0	0	0	0	0	0	0	0	0
Nordella_unclassified	0	0	0	0	0	0	0	0	0	5.62E-05	0.000954627	0	0	0	0	0	0	0	0	0	0	0	0	0	0	0	0	0.000561545	0	0	0	0	0	0	0
Noviherbaspirillum_unclassified	0	0	0	0	0	0	0.000280773	0	0	0	0	0	0	0	0	0	0	0	0	0	0	0	0	0.000280773	0	0	0	5.62E-05	0	0	0	0	0	0	0
Novosphingobium_subterraneum	0.000336927	0	5.62E-05	0.000168464	5.62E-05	0	0.000280773	0.000449236	0	5.62E-05	0	5.62E-05	0.002133872	0	0	0	0	0	0	5.62E-05	0.000224618	0	0.000280773	0	0	0	0	0.000673854	0	5.62E-05	0	5.62E-05	0	5.62E-05	0
OM190_uncultured_bacterium	0	0	0	0	0	0	0	0	0	0	0	0	0	0	0	0	0	0	0	0	0	0	0	0	0	0	0	0.000842318	0	0	0	0	0	0	0
OM190_uncultured_crater_lake_bacterium_cl500-15	0	0	0	0	0	0	0	0	0	0	0	0	0	0	0	0.000449236	0	0	0	0	0	0	0	0	0	0	0	0	0	5.62E-05	0	0	0	0	0
OM190_uncultured_planctomycete	0	0	0	0	0	0	0	0.0006177	0	0	0	0	0	0	0	0	0	0	0	0	0	0	0	0	0	0	0	0	0	0	0	0	0	0	0
OM1_clade_unclassified	0	0	0	0	0.000168464	0	0	0.007131626	0	0	0	0	0	0	0	0	0	0	0	0	0	0	0	0	0	0	0	0	0	0	0	0	0	0	0
OM1_clade_uncultured_acidimicrobidae_bacterium	0	0.000168464	0	0	0	0	0	0	0	0.000280773	0	0	0	0	0	0	0	0	0	0	0	0	0	0	0	0	0	0	0	0	0	0	0	0	0
OM1_clade_uncultured_actinomycetales_bacterium	0	0	0	0	0	0	0	0	0	0.000112309	0	0	0	0	0	0	0	0	0	0	0	0	0	0	0	0	0	0	0	0	0	0	0	0	0
OM1_clade_uncultured_bacterium	0	0	0	0	0.000112309	0	0	0.000898473	0	0	0	0	0	0	0	0	0	0	0	0	0	0	0	0	0	0	0	0	0	0	0.0006177	0	0	0	0
OM1_clade_uncultured_soil_bacterium	0	0	0	0	0	0	0	0	0	0.000112309	0	0	0	0	0	0	0	0	0	0	0	0.000336927	0	0	0	0	0	0	0.000224618	0	0	0	0	0	0
OM27_clade_unclassified	0	0	0	0	0	0	0	0	0	0	0	0	0	0	0	0	0	0	0	0	0	0	0	0	0	0	0	0	0	0	0.000449236	0	0	0	0
OM27_clade_uncultured_bacterium	0	0	0.000561545	0	0	0	0	0	0	0	0	0	0	0	0	0	0	0	0	0	0	0	0	0	0	0	0	0	0	0	0	0	0	0	0
OPB35_soil_group_unclassified	0	0	0	0	0	0	0.000449236	0	5.62E-05	0	0	0	0	0	0	0	0	0	0	0	0	0	0	0	0	0	0	0	0	0	0	0	0	0	0
OPB35_soil_group_uncultured_bacterium	0	0	0	0	0	0	0	0	0	0	0	0	0	0	0	0.000449236	0	0	0	0	0	0	0	0	0	0	0	0	0	0	0.000730009	0	0	0	0
OPB54_unclassified	0	0	0	0	0	0	0	0	0	0	0	0	0	0	0	0	0	0	0	0	0	0	0	0	0	0	0.000786164	0	0	0	0	0	0.000561545	0	0
OPB56_unclassified	0	0	0	0	0.000224618	0	0	0	0	0	0	0	0	0	0	0	0	0	0	0.000280773	0.000112309	0	0	0	0	0	0	0	0	0	0	0	0	0	0
OPB56_uncultured_bacterium__0319-6e22	0	0	0	0	0	0	0.0012354	0	0	0	0	0	0	0	0	0	0	0	0	0	0	0	0	0	0	0	0.000786164	0	0	0	0	0	0	0	0
Obscuribacterales_uncultured_bacterium	0	0	0	0	0	0	0	0	0	0	0	0	0	0	0	0	0	0	0	0	0	0	0	0	0	0.000393082	0	0	0	0	0	5.62E-05	0	0	0
Oceanobacillus_iheyensis	0	0	0	0	0	0	0	5.62E-05	5.62E-05	0	0	0	0	0	0	0	0	0	0	0	0	0	0	0.000280773	0	0	0	0	0.000112309	5.62E-05	0	0	0	0	0
Oceanobacillus_profundus	0.017913297	0.061601527	0.027628032	0.018250225	0.010332435	0.076314016	0.075977089	0.029424978	0.065420036	0.008030099	0.020833333	0.0012354	0.026954178	0.069968553	0.088948787	0.074853998	0.001291554	0.023079515	0.002358491	0.013870171	0.016284816	0.006233154	0.008142408	0.07586478	0.079177898	0.068396226	0.020103324	0.016172507	0.077493261	0.011230907	0.052672956	0.009883199	0.005615454	0.078504043	0.010837826
Oceanobacillus_unclassified	0	0	0	0	0	0	0	0	5.62E-05	0	0	0	0	0	0	0	0	0	0	0	0	0	0	0	0	0	0	0	0	0	0.001179245	0	0	0	0
Oceanobacillus_uncultured_bacterium	0	0	0	0.000168464	0.000673854	0	0.000449236	5.62E-05	0.000112309	5.62E-05	0	5.62E-05	0	0	0	0.000168464	0	0	5.62E-05	0.000561545	0.0012354	0	0.000168464	0.000112309	0.000393082	0.000168464	0	0	5.62E-05	0.000280773	0.000730009	0.000280773	0.000168464	0.000224618	0.000842318
Ochrobactrum_unclassified	0	0.001010782	0.001010782	0.003762354	0	0.000786164	0.000505391	0.000280773	0	0	0.001179245	5.62E-05	0	0.000112309	0.000280773	0.000168464	0	0.000561545	5.62E-05	0.000168464	0.000112309	0.000280773	0	0.000224618	0.000393082	0.000112309	0.000112309	0	0.000449236	5.62E-05	0.000449236	0.000112309	0	0.000112309	0.000168464
Odoribacter_splanchnicus	0	0	0	0	0	0	0	0	0	0	0	0	0	0	0	0	0	0	0	0	0	0	0	0	0	0	0	0.000393082	0	0	0	0	0	0	0
Odoribacter_splanchnicus_DSM_20712	0	0	0.000898473	0	0	0	0	0.000224618	0	0	0	0	0	0	0	0	0	0	0	0.000393082	0	0	0	0	0	0	0	0	0	0	0	0	0	0	0.000112309
Odoribacter_uncultured_bacterium	0	0	0	0	0	0.000393082	0	0	0	0	0	0	0	0	0	0	0	0	0	0	0	0.000280773	0	0	0	0	0	0	0	0	0	0	0	0	0
Ohtaekwangia_uncultured_bacterium	0	0	0	0	0	0	0	0.000449236	0	0	0	0	0	0	0	0	0	0	0	0	0	0	0	0	0	0	0	0	0.000561545	0	0	0	0	0	0
Ohtaekwangia_uncultured_bacteroidetes_bacterium	0	0	0	0	0	0	0	0.0006177	0	0	0	0	0	0	0	0	0	0	0	0	0	0	0	0	0	0	0	0	5.62E-05	0	0	0	0	0	0
Oligoflexaceae_unclassified	0	0	0	0	0	0	0.0006177	0.000336927	0	0	0	0	0	0	0	0	0	0	0	0	0	0	0	0	0	0	0	0	0	0	0	0	0	0	0
Oligoflexales_unclassified	0	0	0	0	0	0	0	0.000112309	0	0	0	0	0	0	0	0	0	0	0	0	0	0	0	0	0	0	0	0	0	0	0	0	0	0	0
Oligoflexales_uncultured_rumen_bacterium	0	0	0	0	0	0	0	0	0	0	0	0	0	0	0.001179245	0	0	0	0	0	0	0	0	0	0	0	0	0	0	0	0	0	0	0	0
Oligoflexus_uncultured_bacterium	0	0	0	0	0	0	0.001010782	0	0	0	0	0	0	0	0	0	0	0	0	0	0	0	0	0	0	0	0	0	0	0	0	0	0	0	0
Opitutus_sp._NVT1	0	0	0	0	0.000168464	0	0	0	0	5.62E-05	0	0	0	0	0	0	0	0	0	0	0.000112309	0	0	5.62E-05	0	0	0	0	0	5.62E-05	0	0	0.000112309	0	0.000168464
Ornithobacterium_uncultured_bacterium	0	0	0	0	0	0	0.000168464	0	0	0	0	0	0	0	0	0	0	0	0	0	0	0	0	0	0	0	0	0	0	0	0	0	0	0	0
Oryza_sativa_Indica_Group	0	0	0	0	0.000168464	0	0	0.000112309	0	5.62E-05	0	5.62E-05	0	0	0	0	0	0	0	0	0.001123091	0	0	0	0	0	0	0	0	0	0	0	0	0	0
Oscillibacter_unclassified	0.001460018	0	0	5.62E-05	0.001123091	0.000112309	0	0	5.62E-05	0	0.000842318	0	0	0	0.000112309	5.62E-05	0	0.000561545	0	0	0	0.000168464	0.001460018	0	0	0	0.000393082	0.003986972	0	0	0	0.000112309	0	0	0
Oxalobacteraceae_unclassified	0	0	0	0	0	0	0	0.000280773	0	0	0	0	0	0	0	0	0	0	0	0	0	0	0	0.000112309	0	0	0.000449236	0	0	0	0	0	0	0	0
Oxalophagus_uncultured_ammoniphilus_sp.	0	0	0	0.001460018	0	0	0	0	0	0	0	5.62E-05	0	0	0	0	0	0	0	0	0	0	0	0	0	0	0	0	0	0	0.000393082	0	0	0	0
PRD01a011B_uncultured_bacterium	0	0	0	0	0.000112309	0	0	0	0	0	0	0	0	0	0	0	0	0	0	0	0	0	0	5.62E-05	0.000224618	0	0	0	0	0	0	0	0	0	0
Paenibacillus_barcinonensis	5.62E-05	0.000168464	0.000336927	5.62E-05	0.000393082	0.000280773	0.001572327	0.000168464	0.000505391	0	0	0	0.000393082	0.000112309	0.001010782	0.000786164	0	0	0	0.000224618	5.62E-05	0	0	0.000280773	0.001123091	0.000505391	0	0.000224618	0.000842318	0.000280773	0.000505391	5.62E-05	0	0.000842318	0
Paenibacillus_hunanensis	0	0	0	0	0	0	0.000673854	0	0	0	0	0	0	0	0	0	0	0	0	0	5.62E-05	0	0	0	0	0	0	0	0	0	5.62E-05	0	0	0	0
Paenibacillus_lactis	0	0	0	0	0	0	0.000224618	0	5.62E-05	5.62E-05	5.62E-05	0	0	5.62E-05	5.62E-05	0	0	0	0	0	0	0	0.000168464	0.000224618	0	0.000336927	0	0	0	0.000336927	0	0	0	0	0
Paenibacillus_sp._H3029	0	0	0	0	0.000168464	0	0	0	0	5.62E-05	0	0	0	0	0	0	5.62E-05	0	0	0	0.000280773	0	0	0	0	5.62E-05	0	0	0	5.62E-05	0	0.000112309	0	0	0.000112309
Paenibacillus_unclassified	0	0	0	0	0	0	0	0	0	0	0	0	0	0	0	0	0	0	0	0	0	0	0	0	0	0	0	0	0	0	0	0.000280773	0	0	0
Paenirhodobacter_uncultured_bacterium	0.000336927	0.000449236	0	0.000224618	5.62E-05	0.000112309	0.000112309	0	5.62E-05	0	5.62E-05	0	5.62E-05	0	0	0	0	0	0	0	0	0.000112309	0	0.000168464	0.000730009	0.000336927	0.000336927	0	0	0	5.62E-05	0	0	5.62E-05	0
Paenisporosarcina_uncultured_bacterium	0	0	5.62E-05	5.62E-05	0	0	0	0.000112309	0	0	0	0	0	0	5.62E-05	0.000112309	0	0	0	0	0	0	0	0	0	0	0	0.000673854	0	0	5.62E-05	0	0	0.000168464	0
Papillibacter_unclassified	0.002302336	0	0.000673854	0.002695418	0	0	0.001291554	0	0	0	0.000954627	0	0	0	0	0	0	0	0	0	0	5.62E-05	0.000673854	0	0	0	0.002021563	0.001066936	0	0	0	0	0	0	0
Parabacteroides_unclassified	0	0	0	0	0	0	0	0	0	0	0.000673854	0	0	0	0	0	0	0	0	0	0	0	0.000673854	0	0	0	0	0	0	0	0	0	0	0	0.000280773
Paracocccus_unclassified	0.002302336	5.62E-05	0.003762354	0.005559299	0.000842318	0.000168464	0.000505391	0.000280773	0.001628482	0.000505391	0.002583109	0	0.007243935	0.000280773	0.001066936	0.001740791	0.000224618	0.000449236	0.000168464	0	0.000280773	0.001572327	0.002807727	0.000842318	0.000168464	0.000168464	0.001516173	0.003762354	0.000224618	5.62E-05	0.000112309	0.000224618	0.004492363	0.000673854	0.000280773
Parcubacteria_uncultured_bacterium	0	0	0	0	0	0	0	0.001179245	0	0	0	0	0	0	0	0.00359389	0	0	0	0	0	0	0	0	0.000505391	0.001572327	0	0	0	5.62E-05	0	0	0.000505391	0	0
Pasteurella_unclassified	0	0	0	0	0.000224618	0	0	0	0	0	0	0	0	0	0	0	0	0	0	0	0	0	0	0	0	0	0	0	0	0	0	0	0	0	0
Patulibacter_unclassified	0	0	0	0	0	0	0	0.000393082	0	0	0	0	0	0	0	0	0	0	0	0	0	0	0	0	0	0	0	0	0	0	0.000393082	0	0	0	0
Patulibacter_uncultured_bacterium	0	0	0	0	0	0	0	0	0	0	0	0	0	0	0	0	0	0	0	0	0	0	0	0	0	0	0	0	0	0	0.000505391	0	0	0	0
Paucisalibacillus_unclassified	0	0	0	0	0	0	0	0	0	0	0	0	0	0	0.000224618	0	0	0	0	0	0	0	0	0	0	0	0	0	0	0	0	0	0	0	0
PeM15_unclassified	0	0	0	0	0	0	0	0	0	0	0	0	0	0	5.62E-05	0	0	0	0	0	0	0	0	0	0	0	0	0	0	0	0	0	0	0	0
Pediococcus_pentosaceus	0	5.62E-05	0	0	0	0	0	0	5.62E-05	0	0	0	0	0	0	0	0	0	0	0	0	0	0	0	0	0	0	0	0	0	0	0	0	0	0
Pedobacter_piscium	0	0	0	0.000112309	0	0	0	0	0.000112309	0.000112309	0.000168464	0	0	0	0	0	0	0	0	0	5.62E-05	0	0	0	0	0	0	0	5.62E-05	0	0	0.000112309	0	5.62E-05	0
Pedobacter_uncultured_pedobacter_sp.	0	0	0	0	0	0	0	0	0	0	0	0	0	0	0	0	0	0	0	0	0	0	0	0	0	0	0	0	0.000280773	0	0	0	0	0	0
Pelomonas_unclassified	0	0	0	0	0.000730009	0.000786164	0	0.000730009	5.62E-05	0.000730009	0	5.62E-05	0	0	0	0	5.62E-05	0	0.000224618	0.001066936	0.001066936	0	0	0	0	0	0	0	0	0.000505391	0.001740791	0.0006177	0.000393082	0.000168464	0.000673854
Peptococcaceae_unidentified	0	0	0.000336927	0.0012354	0	0	0	0	0	0	0	0	0	0	0	0	0	0	0	0	0	0	0.000224618	0	0	0	0	0	0	0	0	0.000112309	0	0	0
Peptoniphilus_indolicus	0	0	0	0	0.000112309	0	0	5.62E-05	5.62E-05	0	0	0	0	0	0	0	0	0	0	0.000168464	5.62E-05	0	0	0	0	0	0	0	0	0	0	0	0	5.62E-05	5.62E-05
Peptoniphilus_uncultured_organism	0	0	0	0	0	0	0	0	0	0	0	0	0	0	0	0	0	0	0	0	0	0	0	0	0	0	0	0	0	0	0	0	0	0	0.000224618
Peptostreptococcus_uncultured_organism	0	0	0	0	0	0	0	0	0	0	0	0	0	0	0	5.62E-05	0	0	0	0.000112309	0	0	0	0	0.000168464	0	0	0.0006177	0	0	0	5.62E-05	0	0	5.62E-05
Perlucidibaca_unclassified	0	0	0	0	0	0	0	0	0	0	0	0	0	0	0	0	0	0	0	0.000224618	0	0	0	0	0	0	0	0	0	0	0	0	0	0	0
Petrimonas_uncultured_bacterium	0	0	5.62E-05	0	0	5.62E-05	0	0	0	0.000393082	5.62E-05	0	0	0	0	0	0	0	0	0	0	0	0	0	0	0	0	0	0	0	0	0	0	0	0
Phascolarctobacterium_unclassified	0	0	0	0	0	0	0	0	0	0.000168464	0	0	0	0	0	0	0	0	0	0	0	0	0.000449236	0	0	0	0	0	0	0	0	0	0	0	0
Phascolarctobacterium_uncultured_bacterium	0.003369272	0	0.00297619	0.001347709	0	0.000449236	0	5.62E-05	0	0	0.002077718	0	0.001516173	0	0	0	0	0	0	0	0	0.0006177	0.002358491	0	0	0	0.000224618	0.001460018	0	0	0	0	0	0	0
Phaselicystis_uncultured_polyangiaceae_bacterium	0	0	0	0	0	0	0	0.000280773	0	0	0	0	0	0	0	0	0	0	0	0	0	0	0	0	0	0	0	0	0.000336927	0	0.002190027	0	0	0	0
Phaseolus_acutifolius_tepary_bean_	0	0.000224618	0	0	0.000505391	0	5.62E-05	0.003986972	0	0.001066936	0.000449236	0	0.000168464	0	5.62E-05	0	5.62E-05	0.001628482	0.000168464	0.013701707	0.002695418	0.000336927	0	0	0	0	0	0	0	5.62E-05	0.002021563	0	0.000505391	0	5.62E-05
Phenylobacterium_uncultured_bacterium	0	0	0	0	0.000280773	0	0	0.000786164	0	5.62E-05	0	0	0.000673854	0.000112309	0	0	0	0	0	0.000561545	0.000112309	0	0	0	0	0	0.000168464	0	0	0.000168464	0	0.000168464	0.0006177	0	0.000393082
Phormidium_unclassified	0	0	0	0	0	0	0	0	0	0	0	0	0	0	0	0	0	0	0	0.001123091	0	0	0	0	0	0	0	0	0	0	0	0	0	0	0
Photobacterium_aphoticum	0	0.000280773	0	0	0	5.62E-05	0.002077718	0	0.000112309	0	0	0	0	0	0	0.000280773	0	5.62E-05	0	0	0	0	0	0.000112309	0.000224618	0.000168464	0	0	0	0	0.000393082	0	0	0.000336927	0
Photobacterium_unclassified	0	0	0	0	0	0.000168464	0.001684636	0.000168464	0	0	0	0	0	0	0	0.002414645	0	0.000954627	0	0	0	0	0	0	0.000112309	0.000561545	0	0	0	0	0	0	0	0.000280773	0
Phycisphaeraceae_uncultured_bacterium	0	0	0	0	0	0	0	0	0	0	0	0	0.001010782	0	0	0	0	0	0	0	0	0	0	0.000280773	0	0	0	0	0	0	0	0	0	0	0
Pinus_massoniana	0	0	0.000449236	0	0.000168464	0	0	0.000168464	0	5.62E-05	0	0.000168464	0	0	0.000505391	0	0.000112309	0	0	0.000168464	0.000393082	5.62E-05	0	0	0	0	0.000168464	0	0	0	0	0	0.000505391	0	0
Piscirickettsiaceae_uncultured_piscirickettsiaceae_bacterium	0	0	0	0	0	0	0	0.000336927	0	0	0	0	0	0	0	0	0	0	0	0	0	0	0	0	0	0	0	0	0	0	0	0	0	0	0
Pla4_lineage_uncultured_bacterium	0	0	0	0	0	0	0	0	0	0	0	0	0	0	0	0	0	0.000393082	0	0	0	0	0	0	0	0	0	0	0	0	0	0	0	0	0
Pla4_lineage_uncultured_planctomycetales_bacterium	0	0	0	0	0	0	0	0.000224618	0	0	0	0	0	0	0	0	0	0	0	0	0	0	0	0	0	0	0	0	0	0	0	0	0	0	0
Planctomycetaceae_unclassified	0	0	0	0	0	0	0	0	0	0	0	0	0	0	0	0	0	0	0	0	0	0	0	0	0	0	0.000280773	0	0	0	0.001572327	0	0	0	0
Planctomycetaceae_uncultured_bacterium	0	0	0	0	0	0	0	0	0	0	0	0	0	0	0	0	0	0	0	0	0	0	0	0.000786164	0	0	0	0	0	0	0	0	0	0	0
Planctomycetaceae_uncultured_gemmata_sp.	0	0	0	0	0	0	0	0	0	0	0	0	0	0	0	0	0	0	0	0	0	0	0	0	0	0	0	0	0.001010782	0	0	0	0	0	0
Planctomycetes_unclassified	0	0.000336927	0	0	0	0	0	0	0	0	0	0	0	0	0	0	0	0	0	0	0	0	0	0	0	0	0	0	0	0	0	0	0	0	0
Planctomycetia_bacterium_WSF3-27	0	0	0	0	0	0	0.001010782	0	0	0	0	0	0	0	0	0	0	0	0	0	0	0	0	0	0	0	0	0	0	0	0	0	0	0	0
Planktomarina_unclassified	0	0	0	0	0	0	0	0	0	0	0	0	0	0	0	0	0	0	0	0	0	0	0	0	0	0	0	0	0	0	0.000449236	0	0	0	0
Plesiomonas_unclassified	0	0	0	0	0	0	0	0	0	0	0.01089398	0	0	0	0	0	0.003986972	0	0	0	0	0	0	0	0	0	0	0	0	0	0	0	0	0	0
Polaribacter_uncultured_flavobacteriaceae_bacterium	0	0	0	0	0	0	0	0	0	0	0	0	0	0	0	0	0	0	0	0	0	0	0	0	0	0	0	0	0	0	0.001010782	0	0	0	0
Polyangiaceae_unclassified	0	0	0	0	0	0	0	0	0	0	0	0	0	0	0	0	0	0	0	0	0	0	0	0	0	0	0	0	0	0	0.000673854	0	0	0	0
Polycyclovorans_uncultured_bacterium	0	0	0	0	0.000112309	0	0	0	0	0	0	0	0	0	0	0	0	0	0	0	0	0	0	0	0	0	0	0	0.0006177	0	0.000842318	0	0	0	0
Pontibacter_unclassified	0	0	0	0	0.000954627	0	0	0	0	0.000561545	0	0	0	0	0	0	0	0	0	0	0.000112309	0	0.000561545	0	0	0	0	0	0	0	0	0	0	0	0
Porphyrobacter_uncultured_bacterium	0	5.62E-05	0.000280773	0.000449236	0	0	0	0	0	0	0.000112309	0	0.000280773	0	0	0	0	0	0	0.000280773	0	0	0.000112309	0	0	0	5.62E-05	0.000168464	5.62E-05	0	0.000168464	0	0	0	0
Porphyromonadaceae_uncultured_bacterium	0.001460018	0	0.000224618	0.000730009	0	0	0	0	0	0	0.001179245	0	0.001010782	0	0	0	0	0	0	0	0	0.000505391	0.001010782	0	0	0	0.000393082	0.000786164	0	0	0	0	0	0	0
Porphyromonas_levii	0	0	0	0	0.000730009	0	0	0	0	0.000168464	0	0	0	0	0	0	0	0	0.000112309	0.000280773	0.000898473	0	0	0	0	0	0	0	0	0.000112309	0	5.62E-05	0.000561545	0	0.000561545
Porphyromonas_unclassified	0	0	0	0	0.006008535	0	0	0	0	0.001965409	0	0.000112309	5.62E-05	0	0	0	0.000112309	0	0.000449236	0.003874663	0.00421159	0	0	0	0	0	0	0	0	0.002751572	0	0.002583109	0.003200809	0	0.003481581
Prevotella_2_unclassified	0	0	0	0	0	0	0	0	0	0	0	0	0	0	0	0.000786164	0	0	0	0	0	0	0	0	0	0	0	0.000954627	0	0	0	0	0	0	0
Prevotella_9_unclassified	0	0	0	0.000112309	0	0.000393082	0	0	0	0	0	0	0	0	0.000449236	0	0.000168464	0.001010782	0	0.000505391	0.000112309	0	0	0.000786164	0	0	0	0	0	0	0	0.000336927	0	0	0
Prevotella_bivia_DSM_20514	0	0	0	0	0	0	0	0	0	0	0	0	0	5.62E-05	0	0	0	0	0	0	0	0	0	0.000673854	0	0.000393082	0	0	0	5.62E-05	0	0	0	0	0
Prevotella_pallens	0.000224618	0	0	0	0	0	0	0	0	0	0	0	0	0	0	0	0	0	0	0	0	0	0	0	0	0	0	0	0	0	0	0	0	0	0
Prevotella_sp._310-5	0	0	0	0	0	0.000730009	0	0	0	0	0	0	0	0	0	0	0	0	0	0	0	0	0	0	0	0	0	0	0	0	0	0	0	0	0
Prevotella_sp._oral_taxon_292	0	0	0	0	0	0	0	0	0	0	0.000842318	0	0	0	0	0	0	0	0	0	0	0	0	0	0	0	0	0	0	0	0	0	0	0	0
Prevotella_sp._oral_taxon_306_str._F0472	0	0	5.62E-05	0	0	0	0	0	0	0	0	0	0	0	0	0	0	0	0	0	5.62E-05	0	0	0	0	0	0.000168464	0	0	0	0	0	0	0	0
Prevotellaceae_Ga6A1_group_uncultured_bacterium	0.001347709	0	0.002021563	0.001010782	0	0	0	0	0	0	0.000168464	0	0	0	0	0	0	0	0	0	0	0.000730009	0	0	0	0	0.000112309	0.000393082	0	0	0	0	0	0	0
Prevotellaceae_NK3B31_group_uncultured_bacterium	0.001460018	0	0	0	0.000449236	0	0	0	0	0	0	0	0	0	0	0	0	0	0	0	0	0	0	0	0	0	0	0	0	0	0	0	0	0	0
Prevotellaceae_NK3B31_group_uncultured_prevotella_sp.	0	0	0	0	0	0	0	0	0	0	0	0	0	0	0	0	0	0	0	0	0	0	0	0	0	0	0	0	0	0	0	5.62E-05	0	0	0.000224618
Prevotellaceae_UCG-001_uncultured_bacterium	5.62E-05	0	0.0006177	0	0	0	0	0	0	0	0	0	0.000112309	0	0	0	0	0	0	0	0	0.000505391	0	0	0	0	0.002695418	0	0	0	0	0	0	0	0
Prevotellaceae_UCG-003_unclassified	0	0	0	0	0	0	0	0	0	0	0	0	0	0	0	0	0	0	0	0	0	0	0	0	0	0	0	0	0	0	0	0	0.000280773	0	0
Propionibacterium_acnes	0	0.0030885	0	0	0	0.003200809	0.001628482	5.62E-05	0	0	0.000505391	0	0	0.000224618	0.002639263	0.002246181	0	0.001179245	0	5.62E-05	0	0	0	0.000505391	0.002021563	0.0012354	0	0	0.000393082	0	0.001460018	0	0	0.000449236	0.000393082
Proteiniborus_ethanoligenes	0	0	0	0	0	0	0.001010782	0	0	0	0	0	0	0	0	0	0	0	0	0	0	0	0	0	0	0	0	0	0	0	0	0	0	0	0
Proteiniphilum_unclassified	0	0	0.000673854	0	0	0.000336927	0.001628482	0	0	0	0	0	0	0	0	0	0	0	0	0	0	0.000168464	0	0	0	0	0	0	0	0	0	0	0	0	0
Proteobacteria_unclassified	0	0	0	0	0	0	0	0	0	0	0	0	0	0	0.000449236	0	0	0	0	0	0	0	0	0	0	0	0	0	0	0	0.004267745	0	0	0	0
Providencia_rettgeri	0	0	0.000673854	0	0	0	0	0	0	0	0	0	0	0	0	0	0	0	0	0	0	0	0	0	0	0	0	0	0	0	0	0	0	0	0
Pseudarcicella_uncultured_bacterium	0	0	0	0	0	0	0	0	0	0	0	0	0	5.62E-05	0	0	0	0	0	0	0	0	0	0.000168464	0	0	0	0	0	0	0	0	0	0	0
Pseudenhygromyxa_uncultured_bacterium	0	0	0	0	5.62E-05	0	0	0	0	0	0	0	0.000336927	0	0	0	0	0	0	0	0	0	0	0	0	0	0	0	0	0	0.000561545	0	0	0	0
Pseudoalteromonas_unclassified	0	0	0	0	0.000561545	0	0	0	0	0.000898473	0	0	0	0	0	0	5.62E-05	0	0	0.000842318	0.001516173	0	0	0	0	0	0	0	0	0.0006177	0.001347709	0.000112309	0.005053908	0	0.003425427
Pseudobutyrivibrio_unclassified	0	0	0	0	0	0	0	0	0	0.000224618	5.62E-05	0	0	5.62E-05	0	0.000673854	5.62E-05	0	0	0	0.0006177	0	0	0	0	0	0	0	0	5.62E-05	0	0.000336927	0	0	0.000505391
Pseudoclavibacter_helvolus	0	0.000112309	0	0	0	0.000336927	5.62E-05	0	0	0	0	0	0	0	0	0	0	0	0	0	0.000224618	0	0.000224618	0	0	0.000112309	0.000336927	0	0.000336927	0	0	5.62E-05	0	0	0
Pseudofulvibacter_uncultured_flavobacteriaceae_bacterium	0	0	0	0	0	0	0	0.0006177	0	0	0	0	0	0	0	0	0	0	0	0	0	0	0	0	0	0	0	0	0	0	0	0	0	0	0
Pseudomonas_alcaligenes	0	0.000168464	0	0	0.000393082	0.000224618	0	0.000168464	0	0.000224618	0	0	0.005671608	0	0.000224618	5.62E-05	5.62E-05	0	0.000224618	0.001460018	0.000561545	0	0	0.000505391	0	0	0	0	0.000393082	0.000336927	0	0.000393082	0.000449236	5.62E-05	5.62E-05
Pseudomonas_caeni	0	0	0	0	0	0	0.000112309	0.000112309	0.000112309	0	0	0	0	5.62E-05	5.62E-05	0	0	0	0	0	0	0.000224618	0	5.62E-05	5.62E-05	0	0.000224618	0	0	0.000112309	0	5.62E-05	0	0.000112309	5.62E-05
Pseudomonas_gessardii	0.047450584	0.016284816	0.028358041	0.03453504	0.027122642	0.028919587	0.024090296	0.019148697	0.025999551	0.021394879	0.038634322	0.002077718	0.026561096	0.027066487	0.022124888	0.024651842	0.002863881	0.001347709	0.003818509	0.026392633	0.030716532	0.016846361	0.031502695	0.027234951	0.025044924	0.028189578	0.039195867	0.034928122	0.028526505	0.018643306	0.012017071	0.023304133	0.026448787	0.033075022	0.02847035
Pseudomonas_peli	0	0.000168464	0	5.62E-05	0.000393082	0.000280773	0.001010782	0	0.000112309	0.000505391	5.62E-05	0	0	0	0.000280773	5.62E-05	0	0	0.000224618	0.000730009	0.0006177	0	0	0.000112309	0.000224618	5.62E-05	0	0	0.000168464	0.000336927	0	0.000280773	0.000224618	5.62E-05	0.000112309
Pseudomonas_psychrotolerans	0.000112309	0	0.000393082	0.000280773	0.001572327	0	0.000112309	0	0.000112309	0.000954627	0.000336927	0.000112309	0	0	0	0	0.000112309	0.000168464	0	0.000336927	0.000336927	0.000168464	0.000224618	0	0	0	0	0.000168464	0	0.002021563	0	0.000336927	0.00421159	0	0.000449236
Pseudomonas_unclassified	0.104840521	0.069575472	0.07833558	0.112758311	0.035545822	0.094395777	0.089061096	0.065195418	0.086309524	0.03279425	0.116745283	0.0024708	0.076314016	0.094451932	0.08490566	0.080357143	0.003930818	0.011062444	0.008367026	0.045092093	0.056884546	0.048685984	0.085411051	0.097259659	0.084175651	0.084344115	0.114218329	0.100348158	0.090015723	0.032232704	0.051381402	0.041722821	0.036668913	0.103605121	0.042059748
Pseudonocardia_uncultured_actinobacterium	0	0	0	0	0	0	0	0.000280773	0	0	0	0	0	0	0	0	0	0	0	0	0	0	0	0	0	0	0	0	0	0	0.000336927	0	0	0	0
Pseudonocardia_zijingensis	0	0	0	0	0	0	0	0	0	0	0	0	0	0	0	0	0	0	0	0	0	0	0	0	0	0	0	0	0.000730009	0	0	0	0	0	0
Pseudospirillum_unclassified	0	0	0	0	0	0	0	0	0	0	0	0	0	0	0	0	0	0	0	0	0	0	0	0	0	0	0.000168464	0	0	0	0	0	0	0	0
Pseudoxanthomonas_mexicana	0.000842318	0	0	0	0	0	0	0	0	0	0	0	0	0	0	0	0	0	0	0	0	0	0.0012354	0	0	0	0	0	0	0	0	0	0	0	0
Psychrilyobacter_uncultured_bacterium	0	0	0	0	0	0	0	0.0024708	0	0	0	0	0	0	0	0	0	0	0	0	0	0	0	0	0	0	0	0	0	5.62E-05	0	0	0.000336927	0	5.62E-05
Psychrobacter_alimentarius	0.000505391	0.000673854	0.001123091	0.000842318	0.000505391	0.000168464	0	0.000505391	0.000673854	0.000112309	0.000561545	0.000168464	0.000505391	0.000730009	0.000561545	0.000561545	0	5.62E-05	0.000112309	0.000336927	0.000898473	0.0006177	0.001010782	0.0006177	0.000112309	0.000393082	0.001965409	5.62E-05	0.000673854	0.000168464	0.001179245	0.000449236	0.000505391	0.000786164	0.000842318
Psychrobacter_cibarius	0.026392633	0.016228661	0.022237197	0.02672956	0.002133872	0.004716981	0.011230907	0.014319407	0.021619497	0.001066936	0.030772686	0.000168464	0.01819407	0.016734052	0.019822552	0.020721024	0.000112309	0.001403863	0.000673854	0.0024708	0.0024708	0.011399371	0.02364106	0.016846361	0.004155436	0.005053908	0.028638814	0.024764151	0.022124888	0.002021563	0.012971698	0.001684636	0.002358491	0.025438005	0.002695418
Psychrobacter_sanguinis	0.000505391	0.001347709	0.002077718	0.001460018	0.000954627	0.000449236	0.000280773	0.001347709	0.0012354	0.000673854	0.002695418	5.62E-05	0.001123091	0.001291554	0.001010782	0.001291554	0.000280773	0.000112309	0.000224618	0.001066936	0.001460018	0.000505391	0.001684636	0.002190027	0.000224618	0.001347709	0.0012354	0.001066936	0.001066936	0.001572327	0.001066936	0.001460018	0.000280773	0.0018531	0.001347709
Psychromonas_unclassified	0	0	0	0	0	0	0	0.003481581	0	0	0	0	0	0	0	0	5.62E-05	0	0	0	0	0	0	0	0	0	0	0	0	0	0	0	0	0	0
R76-B128_uncultured_verrucomicrobia_subdivision_5_bacterium	0	0	0	0	0	0	0	0.000336927	0	0	0	0	0	0	0	0	0	0	0	0	0	0	0	0	0	0	0	0	0	0	0	0	0	0	0
RB41_unclassified	0	0.000224618	0	0	0	0	5.62E-05	0	0	0	0	0	0	0	0	0	0	0	0	5.62E-05	0	0	0	0.000168464	0	0.000393082	0	0	0	0	0	0	0	0	0
RB41_uncultured_acidobacteriaceae_bacterium	0	0	0.000168464	0	0.000112309	0	0	0.000730009	0	0.000280773	0	0	0	0	0	0	0	0	0	0	5.62E-05	0	0	0.000561545	0	0	0	0	0.000336927	0	0.001066936	0	0	0	0
RB41_uncultured_bacterium	0	0	0.000954627	0	0	0	0	0	0	0.000336927	0	0	0	0	0	0	0	0	0	0.000112309	5.62E-05	0	0	0	0	0	0	0	0	0	0	0	0	0	0
Rahnella_aquatilis_CIP_78.65_=_ATCC_33071	0.000393082	0	0	5.62E-05	5.62E-05	0.000224618	5.62E-05	0.000168464	0.000112309	0.000280773	0.000336927	0	5.62E-05	0.000112309	0.000393082	0.000224618	0	0.000112309	5.62E-05	0.000168464	0.000393082	0.000280773	0.000280773	0.000280773	0.000168464	5.62E-05	0.000336927	0.000224618	0.000280773	0	0	0.000224618	0.000224618	5.62E-05	0.000280773
Rahnella_unclassified	0.001572327	0.000168464	0.001628482	0.002358491	0.000561545	0.003818509	0.000336927	0.001740791	0.0012354	0.000730009	0.002021563	0	0.000954627	0.001010782	0.0012354	0.001291554	0.008816262	0.0006177	0.001516173	0.000673854	0.001516173	0.061208446	0.001909254	0.002077718	0.000449236	0.000842318	0.001796945	0.001965409	0.001066936	0.000449236	0.000505391	0.000505391	0.000224618	0.001460018	0.000280773
Ralstonia_unclassified	0	0	0	0	0.000224618	0	0.000224618	0	5.62E-05	0.000449236	0	0	0	0	0	0	0	0.000561545	0	0.001179245	0.000393082	0	0	0	0.000336927	0	5.62E-05	0	0	0.000336927	0.001010782	0.000168464	0.000954627	0	0.000280773
Ramlibacter_unclassified	0	0	0	0	0	0	0	0.000168464	0	5.62E-05	0	0	0	0	0.000561545	0	0	0	0	0	0	0	0	0	0	0	0	0	0	0	0.000280773	0	0	0	0
Ramlibacter_uncultured_soil_bacterium	0	0	0	0	0	0	0	0	0	0	0	0	0	0	0	0	0	0	0	0	0	0	0	0	0	0	0	0	0.000393082	0	0	0	0	0	0
Raoultella_planticola	0.007749326	0.000336927	0.005390836	0.004660827	0.002639263	0.002190027	0.000168464	0.000336927	0.001066936	0.003930818	0.00668239	5.62E-05	0.005671608	0.000842318	0.001347709	0.000561545	0.000449236	0.000449236	5.62E-05	0.001347709	0.002807727	0.002190027	0.003032345	0.000842318	0.000673854	0.001572327	0.003874663	0.0030885	0.000842318	0.001628482	0.000954627	0.001628482	0.006513926	0.001291554	0.004660827
Reichenbachiella_uncultured_bacterium	0	0	0	0	0	0	0	0.000673854	0	0	0	0	0	0	0	0	0	0	0	0	0	0	0	0	0	0	0	0	0	0	0	0	0	0	0
Reyranella_unclassified	0	0.000393082	0	0	0	0	0	0.000280773	0	0	0	0	0	0	0	0	0	0	0	5.62E-05	0	0	0	0	0	0	0	0	0.000336927	0	0.000224618	0	0	0	0
Reyranella_uncultured_proteobacterium	0	0	0	0	0	0	0	0	0	0	0	0	0	0	0	0	0	0	0	0	0	0	0.001066936	0	0	0	0	0	0	0	0	0	0	0	0
Rheinheimera_unclassified	0	0	0	0	0	0	0.000393082	0	0	0	0	0	0	0	0	0	0	5.62E-05	0	0	0	0	0	0.000561545	0	0	0	0	0	0	0	0	0	0	0
Rhizobiales_unclassified	0	0	0	0	0	0.000730009	0	0.000336927	0	5.62E-05	0	0	0	0	0.001347709	0	0	0	0	0	0	0	0	0	0	0.000336927	5.62E-05	0	5.62E-05	0	0.001123091	0	0	0	0
Rhizobium_giardinii	0	5.62E-05	0	0	0	0	0	0.000168464	5.62E-05	0	0.000168464	0	0	0.000112309	0	0	0	0.000336927	0	0	0	0	0	0	5.62E-05	5.62E-05	0.000393082	0	0	0	0	0	0	0	0
Rhizobium_unclassified	0.000112309	0.000280773	0.000280773	0	0.001291554	0	0	0.000505391	0	0.000842318	0.000449236	0.000393082	0	0	0	0	0.000112309	0	0.000224618	0.001123091	0.001347709	0.000168464	0.000561545	0	0	0	0.000336927	0.000168464	5.62E-05	0.000561545	0.000168464	0.000449236	0.001516173	0	0.001403863
Rhizomicrobium_unclassified	0	0	0	0	0	0.001010782	0	0	0	0	0	0	0	0	0	0	0	0	0	0	0	0	0	0	0	0	0.000673854	0	0	0	0	0	0	0	0
Rhizomicrobium_uncultured_bacterium	0	0	0	0	0	0	0	0.001516173	0	0	0	0	0	0	5.62E-05	0	0	0	0	0	0	0	0	0	0	0	0	0	0.000336927	0	0	0	0	0	0
Rhodanobacter_fulvus	0	0	0	0	0	0	0	0	0	0	0	0	0	0	0	0	0	0	0	0	0	0	0	0.000786164	0	0	0	0	0	0	0.0006177	0	0	0	0
Rhodobiaceae_uncultured_rhizobiales_bacterium	0	0.000168464	0	0	0	0	0	0.000224618	0	0	0	0	0	0	0	0	0	0	0	0	0	0	0	0	0	0.000730009	0	0	0	0	0	0	0	0	0
Rhodococcus_unclassified	0	0	0	0	0	0	0	5.62E-05	0	0	0.001796945	0	0	0	0	0	0	0	0	0	0	0	0	0	0	0	0	0	0	0	0	0	0	5.62E-05	0
Rhodocyclaceae_unclassified	0	0	0	0	0	0	0.0018531	0	0	0	0	0	0	0	0	0	0	0	0	0	0	0	0	0	0	0	0.000168464	0	0	0	0.001684636	0	0	0	0
Rhodocyclaceae_uncultured_azospira_sp.	0	0	0	0	0	0	0	0	0	0	0	0	0	0	0	0	0	0	0	0	0	0	0	0	0	0	0	0	0	0	0.000561545	0	0	0	0
Rhodoplanes_uncultured_hyphomicrobiaceae_bacterium	0	0	0	0	0	0.000730009	0	0	0	0	0	0	0	0	0	0	0	0	0	0	0	0	0	0	0	0	0	0	0	0	0	0	0	0	0
Rhodospirillaceae_unclassified	0	0	0	0	0	0	0	0	0	0	0	0	0	0	0	0	0	0	0	0	0	0	0.000449236	0	0	0	0	0	0	0	0.000842318	0	0	0	0
Rhodospirillaceae_uncultured_acetobacteraceae_bacterium	0	0	0	0	5.62E-05	0	0	0	0	0.000112309	0	0	0	5.62E-05	0	0	0	0	0	0	0	0	0	0	0	0	0.000505391	0	0	0	0.000954627	0	0	0	0
Rhodospirillaceae_uncultured_rhodospirillales_bacterium	0	0	0	0	0	0	0	0.000112309	0.000112309	0.000393082	0	0	0	0	0	0	0	0	0	0	0	0	0.000954627	0	0	0	0.000393082	0	0.000336927	0	0.001403863	0	0	0	0
Rhodospirillaceae_uncultured_soil_bacterium	0	0	0	0	0	0	0	0	0	0	0	0	0	0	0	0	5.62E-05	0	5.62E-05	0	0	0	0	0	0	0	0	0	0	0	0	0	0	0	0.000168464
Rhodothermaceae_unclassified	0	0	0	0	0	0	0	0.0006177	0	0	0	0	0	0	0	0	0	0	0	0	0	0	0	0	0	0	0	0	0	0	0	0	0	0	0
Rickettsia_unclassified	0	0	0	0	0.03279425	0.000224618	0.000449236	0	5.62E-05	0.031951932	0	0.001123091	0	5.62E-05	0	0.000505391	0.008984726	0.000168464	0.001572327	0.000673854	0.029593441	0	0	0.000224618	0	0	0	0	5.62E-05	0.033805031	0.000561545	0.007356244	0.146675651	0.000280773	0.046552111
Rickettsiella_unclassified	0	0	0	0	0	0	0	0	0	0	0	0	0	0	0	0	0	0	0.000280773	0	0	0	0	0	0	0	0	0	0	0	0	0	0	0	0
Rikenellaceae_RC9_gut_group_unclassified	0	0	0	0.000842318	0	0	0	0	0	0	0	0	0	0	0	0	0	0	0	0	0	0	0	0	0	0	0	0	0	0	0	0	0	0	0
Rikenellaceae_RC9_gut_group_uncultured_bacterium	0	0	0	0.000505391	0	0	0	0	0	0	0	0	0	0	0	0	0	0	0	0	0	0.000112309	0	0	0	0	0	0	0	0	0	0	0	0	0
Rikenellaceae_RC9_gut_group_uncultured_bacteroidales_bacterium	0	0	0	0	0	0	0	0	0	0	0	0	0	0	0	0	0	0	0	0.000280773	0	0	0	0	0	0	0	0	0	0	0	0	0	0	0
Roseateles_unclassified	0	0	0	0	0.000393082	0	0	0	0	0.000505391	0	5.62E-05	0	0	0	0	0.000280773	0	0.000112309	0.000898473	0.000842318	0	0	0	0	0	0	0	0	0.000449236	0	0.000730009	0.000673854	0	0.000336927
Roseburia_unclassified	0	0	0	0	0.000112309	5.62E-05	0	0	0	0	0	0	0	0	0.000449236	0	0	0	0.000393082	0	0	0.000224618	0	0	0	0	0	0	0	0	0	0	0	0	0
Roseiflexus_unclassified	0	0	0.000393082	0	0	0	0	0.000280773	0	0	0	0	0	0	0	0	0	0	0	0	0	0	0	0	0	0	0	0	0.000505391	0	0	0	0	0	0
Roseiflexus_uncultured_bacterium	0.000393082	0	0	0	0	0	0	0.001516173	0	0	0	0	0	0	0	0	0	0	0	0	0	0	0.001909254	0	0	0	0.000673854	0	0.000224618	0	0	0	0	0	0
Roseiflexus_uncultured_chloroflexi_bacterium	0	0	0	0	0	0	0	0	0	0	0	0	0	0	0	0	0	0	0	0	0	0	0	0	0	0	0	0	0	0	0.002302336	0	0	0	0
Roseiflexus_uncultured_soil_bacterium	0	0	0	0	0	0	0	0	0	0	0	0	0	0	0	0	0	0	0	0	0	0	0	0	0	0	0	0	0	0	0.000561545	0	0	0	0
Roseomonas_mucosa	0	0	0	0	0	0	0	0	0	0	0	0	0	0	0	0	0	0.000112309	0	0	0	0	0	0.000112309	0	0	0	0	0	0	0	0	0	0	0
Roseomonas_unclassified	0	0	0.000336927	0.000505391	0	0	0	0	0	0	0	0	0.000168464	0	0	0	0	0	0	0	0	0	0	0	0	0	0	0	0	0	0	0	0	0	0
Roseovarius_unclassified	0	0	0	0	0.000168464	0	0	0	0	0	0	0	0	0.000112309	0	0	0	0	0	0	0	0	0	0	0	0	0	0	0	0	0	0	0	0	0
Rothia_uncultured_actinobacterium	0.000168464	0	0	0	0	0	0	0	0	5.62E-05	5.62E-05	0	5.62E-05	0	0.000168464	0	0	5.62E-05	0	0.000224618	0.000168464	0	0	0	0	0	0.000112309	0	0	0	0	0	5.62E-05	0	0
Rubellimicrobium_unclassified	0	0	0	0	0	0	0.000730009	0	0	0	0	0	0	0	0	0	0	0.000449236	0	0	0	0	0	0	0	0	0	0	0	0	0	0	0	5.62E-05	5.62E-05
Rubellimicrobium_uncultured_bacterium	0	0	0.000280773	0.000449236	0	0.000168464	0	0	0	0	0	0	0	0	0	0	0	0	0	0	0	0	0	0	0	0	0	0	0	0	0.000393082	0	0	0	0.000112309
Rubrobacter_unclassified	0	0	0	0	0	0	0	0	0	0	0	0	0	0	0	0	0	0	0	0	0	0	0	0	0	0	0	0	5.62E-05	0	0.000505391	0	0	0	0
Rudanella_sp._GCR0103	0	0	0	0	0	0	0	0	0	0	0	0	0	0	0	0	0	0	0	0.001796945	0	0	0	0	0	0	0	0	0	0	0	0	0	0	0
Ruminiclostridium_1_unclassified	0	0	0	0	0	0	0	0	0	0	0	0	0	0	0	0	0	0	0	0	0	0	0	0	0	0	0.000505391	0	0	0	0	0	0	0	0
Ruminiclostridium_5_unclassified	0	0	0.000168464	0	0	0	0	0.000673854	0	0	0	0	0	0	0	0	0	0	0.000561545	0	0	0.000280773	0	0	0	0	0	0	0	0	0	0	0	0	0
Ruminiclostridium_5_uncultured_bacterium	0	0	0	0	0	0	0	0.000505391	0	0	0	0	0	0	0	0	0	0	0	0	0	0	0	0	0	0	0	0.000112309	0	0	0	0	0	0	0
Ruminiclostridium_6_unclassified	0	0	0	0	0	0	0	0	0	0	0	0	0	0	0	0	0	0	0	0	0	0	0	0	0	0	0.000112309	0.001066936	0	0	0	0	0	0	0
Ruminiclostridium_6_uncultured_bacterium	0.01027628	0	0.005110063	0.004267745	0	0	0	0	0.000112309	0	0.006907008	0	0.001965409	0	0	0	0	0	0	0	0	0.003762354	0.006176999	0	0	0	0.001740791	0.005390836	0	0	0	0	0	5.62E-05	0
Ruminiclostridium_9_unclassified	0	0	0	0	0	0	0	0	0	0	0.0006177	0	0	0	0	0	0	0	0	0	0	0	0.001066936	0	0	0	0	0	0	0	0	0	0	0	0
Ruminiclostridium_9_uncultured_bacterium	0	0	0	0	0.000168464	0	0	0	0	0	0	0	0.000168464	0	0.000673854	0	0	0	0.000112309	0	0	0	0	0	0	0	0.000112309	0.000280773	0	0	0	0.000336927	0	0	0
Ruminococcaceae_NK4A214_group_unclassified	0.0006177	0	0.000954627	0	0	0	0	0	0	0	0.000112309	0	0.001179245	0	0	0	0	0	0	0	0	0.000280773	0	5.62E-05	0	0	0.000168464	0.002077718	0	0	0.000393082	0	0	0	0.000168464
Ruminococcaceae_NK4A214_group_uncultured_bacterium	0.000224618	0.000112309	0.001347709	0.003032345	0	0	0	0	0	0	0.004716981	0	0.0006177	0	0	0	0	0	0	0	0	0.001965409	0.002583109	0	0	0	0.002414645	0.0024708	0	0	0	0	0	0	0
Ruminococcaceae_UCG-002_uncultured_bacterium	0	0	0	0	5.62E-05	0	0	0	0	0	0	0	0	0	0	0	0	0	0	0	0	0	0	0	0	0	0	0	0	0	0	0	0	0	0.0006177
Ruminococcaceae_UCG-005_unclassified	0	0	0.000168464	0.001123091	0	0	0	0.000280773	0	0	0.000673854	0	0.000505391	0	0	0	0	0	0	0	0	0.000393082	0.001965409	0	0	0	0.000561545	0	0	0	0	0	0	0	0
Ruminococcaceae_UCG-005_uncultured_bacterium	0.002246181	0	0.0006177	0.000673854	5.62E-05	0	0	0	0	0	0.000393082	0	0.001684636	5.62E-05	0	0.000168464	0.000112309	0	0	0	5.62E-05	0	0	0.000168464	0.000112309	0	0.000842318	0	0	5.62E-05	0	0.000112309	0	5.62E-05	5.62E-05
Ruminococcaceae_UCG-005_uncultured_organism	0.001572327	0	0	0	0	0	0	0	0	0	0	0	0	0	0	0	0	0	0	0	0	0	0	0	0	0	0	0	0	0	0	0	0	0	0
Ruminococcaceae_UCG-005_uncultured_ruminococcaceae_bacterium	0	0	0	0	0.000336927	5.62E-05	0	5.62E-05	0	5.62E-05	0	0	0	0	0	0	0	0	0	0	5.62E-05	0	0	0	0	0	0	0	0	0	0	0	0	0	0
Ruminococcaceae_UCG-008_uncultured_bacterium	0	0	0	0	0	0	0	0	0	0	0.001684636	0	0	0	0	0	0	0	0	0	0	0	0	0	0	0	0	0	0	0	0	0	0	0	0
Ruminococcaceae_UCG-009_unclassified	0	0	0.000954627	0	0	0	0	0	0	0	0.000168464	0	0	0	0	0	0	0	0	0	0	0	0	0	0	0	0	0	0	0	0	0	0	0	0
Ruminococcaceae_UCG-009_uncultured_bacterium	0	0	0	0	0	0	0	0.0006177	0	0	0	0	0	0	0	0	0	0	0	0	0	0	5.62E-05	0	0	0	0	0	0	0	0	0	0	0	0
Ruminococcaceae_UCG-010_unclassified	0	0	0	0.000168464	0	0	0	0	0	0	0	0	0.001123091	0	0	0	0	0	0	0	0	0	0	0	0	0	0.000393082	0.001010782	0	0	0	0	0	0	0
Ruminococcaceae_UCG-010_uncultured_bacterium	0.000786164	0	0	0.000673854	0	0	0	0	0	0	0	0	0.000393082	0	0	0	0	0	0	0	0	0	0.000730009	0	0	0	0	0	0	0	0	0	0	0	0
Ruminococcaceae_UCG-010_uncultured_organism	0	0	0	0	0	0	0	0	0	0	0	0	0.000336927	0	0	0	0	0	0.000112309	0	0	0	0	0	0	0	0	0	0	0	0	0	0	0	0
Ruminococcaceae_UCG-010_unidentified	0	0	0	0	0	0	0	0	0	0	0	0	0	0	0	0	0	0	0	0	0	0	0	0	0	0	0	0.000954627	0	0	0	0	0	0	0
Ruminococcaceae_UCG-013_uncultured_bacterium	0.001347709	0	0.000280773	0.001010782	0	0.000393082	0	0	0	0	0.001291554	0	0.001179245	0	0	0	0	0	0	0	0	0.000954627	0.001572327	0	0	0	0.000786164	0.001179245	0.000280773	0	0.000393082	0	0	0	0
Ruminococcaceae_UCG-014_unclassified	0.00606469	0	0.002021563	0.001516173	0	0	0	0.0018531	5.62E-05	0	0.001010782	0	0.001123091	5.62E-05	0	0	0	0	0.000112309	0	0.000224618	0.0006177	0.0024708	0	0	0	0.0006177	0.001123091	0	0	5.62E-05	5.62E-05	0.000280773	0	0
Ruminococcaceae_UCG-014_uncultured_bacterium	0.000505391	0	0	0	0	0	0	0	0	0	0	0	0	0	0	0	0	0	0	0	0	0	0.000168464	0	0	0	0	0	0	0	0	0	0	0	0
Ruminococcaceae_V9D2013_group_uncultured_bacterium	0.003369272	0.000280773	0.001965409	0.003706199	0	0.000112309	0	0	5.62E-05	0	0.002751572	0	0.0024708	0	0	0	0	0.000842318	0	0	0	0.000954627	0.003313118	0.000954627	0	0	0.002077718	0.00297619	0	0	0	0	0	0	0
Ruminococcaceae_unclassified	0.003537736	0	0.003930818	0.003425427	5.62E-05	0	0	0.004492363	5.62E-05	0	0.003930818	0	0.002190027	0	0.000730009	0.000561545	5.62E-05	0.000336927	5.62E-05	0	0	0.002077718	0.002920036	0.000786164	0	0	0.003200809	0.003425427	0	0	0.000280773	0.000112309	0.0006177	0	0
Ruminococcaceae_uncultured_bacterium	0	0	0	0	0	0	0	0	0	0	0	0	0	0	0	0	0	0	0	0	0	0	0.000730009	0	0	0	0	0.000168464	0	0	0	0	0	0	0
Ruminococcus_1_unclassified	0.0024708	0	0.000280773	0	0.000168464	0	0	0	0	0	0	0	0	0	0	0	0	0	0.00482929	0	0	0	0.000112309	0	0	0	0.000336927	0.000842318	0.000168464	0	0	0	0	0	0
Ruminococcus_1_uncultured_bacterium	0	0	0	0.000393082	0	0	0	0	0	0	0.000898473	0	0	0	0	0	0	0	0	0	0	0	0.000505391	0	5.62E-05	0	0.000898473	0.002639263	0	0	0	0	0	0	0
Ruminococcus_1_unidentified	0	0	0.000393082	0	0	0	0	0	0	0	0	0	0	0	0	0	0	0	0	0	0	0	0	0	0	0	0	0	0	0	0	0	0	0	0
Ruminococcus_2_unclassified	0.000561545	0	0	0.000449236	0	0	0	0	5.62E-05	0	0.000336927	0	0	0	0	0	0	0	0	0	0	0.000280773	0.000730009	0	0	0	0	0	0	0.000168464	0	0	0	0	0
Ruminococcus_callidus	0	0	0	0	0.000393082	0	0	0	0	0	0	0	0	0	0	0	0	0	0	0	0	0	0	0	0	0	0	0	0	0	0	0	0	0	0
S0134_terrestrial_group_uncultured_bacterium	0	0	0	0	0	0	0	0	0	0	0	0	0	0	0	0	0	0	0	0	0	0	0	0	0	0	0	0	0	0	0.001179245	0	0	0	0
S0134_terrestrial_group_uncultured_pyrococcus_sp.	0	0	0	0	0	0	0	0	0	0	0	0	0	0	0	0	0	0	0	0	0	0	0	0	0	0	0	0	0.000393082	0	0	0	0	0	0
S0134_terrestrial_group_uncultured_soil_bacterium	0	0	0	0	0	0	0	0	0	5.62E-05	0	0	0	0	0	0	0	0	0	0	0	0	0	0	0	0	0	0	0	0	0.000336927	0	0	0	0
S085_unclassified	0	0	0	0	0	0	0	0	0	0	0	0	0	0	0	0	0	0	0	0	0	0	0.0006177	0.000898473	0	0	0	0	0	0	0	0	0	0	0
S085_uncultured_bacterium	0	0.000505391	0.001516173	0	0	0.0012354	0.001403863	0.000505391	0.000224618	0	0	0	0	0	0.000336927	0.001909254	0	0.000280773	0	0	0	0	0.001628482	0.001460018	5.62E-05	0.001740791	0.000898473	0	0.000336927	0	0	0	0	0	0
S085_uncultured_soil_bacterium	0	0	0	0	5.62E-05	0	0	0	0	0	0	0	0	0	0	0	0	0	0	0	0	0	0.000954627	0	0	0	0	0	5.62E-05	0	0	0	0	0	0
S15-21_uncultured_bacterium	0	0	0	0	0.000224618	0	0	0	0	0	0	0	0	0	0	0	0	0	0	0	0	0	0	0	0	0	0	0	0	0	0	0	0	0	0
SAR86_clade_unidentified_marine_bacterioplankton	0	0	0	0	0	0	0	0	0	0	0	0	0	0	0	0	0	0	0	0	0	0	0	0	0.000168464	0	0	0	0	0	0	0	0	0	0
SB-5_unclassified	0	0	0	0	0	0.000112309	0.001628482	0	0	0	0	0	0	0	0	0	0	0	0	0	0	0	0	0	0	0	0	0	0	0	0	0	0	0	0
SB-5_uncultured_bacterium	0	0	0	0	0	0	0	0	0	0	0	0	0	0	0	0	0	0	0	0	0	0	0.000786164	0	0	0	0	0	0	0	0	0	0	0	0
SC-I-84_unclassified	0	0	0	0	0	0	0	0.000673854	0	0	0	0	0	0	0.000224618	0	0	0	0	0	0	0	0	0	0	0	0.000280773	0	0	0	0	0	0	0	0
SC-I-84_uncultured_bacterium	0	0	0	0	0	0	0	0.001403863	0	0	0	0	0	0	0	0	0	0	0	0	0	0	0	0	0	0	0	0	0	0	0	0	0	0	0
SEEP-SRB1_unclassified	0	0	0	0	0	0	0	0.001347709	0	0	0	0	0	0	0	0	0	0	0	0	0	0	0	0	0	0	0	0	0	0	0	0	0	0	0
SEEP-SRB1_uncultured_marine_bacterium	0	0	0	0	0	0	0	0.002920036	0	0	0	0	0	0	0	0	0	0	0	0	0	0	0	0	0	0	0	0	0	0	0	0	0	0	0
SEEP-SRB4_unclassified	0	0	0	0	0	0	0	0.0006177	0	0	0	0	0	0	0	0	0	0	0	0	0	0	0	0	0	0	0	0	0	0	0	0	0	0	0
SEEP-SRB4_uncultured_bacterium	0	0	0	0	0	0	0	0.004267745	0	0	0	0	0	0	0	0	0	0	0	0	0	0	0	0	0	0	0	0	0	0	0	0	0	0	0
SHA-109_uncultured_alpha_proteobacterium	0	0	0	0	0	0	0	0	0	0	0	0	0.000786164	0	0	0	0	0	0	0	0	0	0	0	0	0	0	0	0	0	0	0	0	0	0
SHA-109_uncultured_organism	0	0	0	0	0	0	0	0.000505391	0	0	0	0	0	0	0	0	0	0	0	0	0	0	0	0	0	0	0	0	0	0	0	0	0	0	0
SJA-149_unclassified	0	0	0	0	0	0	0	0	0	0	0	0	0	0	0	0	0	0	0	0	0	0	0	0	0.000336927	0	0	0	0	0	0.0006177	0	0	0	0
SJA-149_uncultured_soil_bacterium	0	0	0	0	0	0	0	0	0	0	0	0	0	0	0	0	0	0	0	0	0	0	0	0	0	0	0	0	0	0	0.001010782	0	0	0	0
SJA-28_uncultured_bacterium	0	0	0	0	0	0	0	0.000224618	0	0	0	0	0	0	0.000673854	0	0	0	0	0	0	0	0	0	0	0	0	0	0	0	0	0	0	0	0
SM1A02_uncultured_bacterium	0	0	0	0	0	0	0	0	0	5.62E-05	0	0	0	0	0	0	0	0	0	0	0.000224618	0	0	0	0	0	0	0	0	5.62E-05	0	5.62E-05	0	0	0
SM2F11_uncultured_bacterium	0	0	0	0	0	0	0	0	0	0	0	0	0.000842318	0	0	0	0	0	0	0	0	0	0	0	0	0	0	0	0.000842318	0	0.001123091	0	0	0	0
SPOTSOCT00m83_uncultured_sulfur-oxidizing_symbiont_bacterium	0.000954627	0	0	0	0	0	0	0	0	0	0	0	0	0	0	0	0	0	0	0	0	0	0	0	0	0	0	0	0	0	0	0	0	0	0
SS1-B-06-26_unclassified	0	0	0	0	0	0	0	0.000393082	0	0	0	0	0	0	0	0	0	0	0	0	0	0	0	0	0	0	0	0	0	0	0	0	0	0	0
Saccharibacteria_unclassified	0	0.001066936	5.62E-05	0	0	0.000168464	0.000505391	0.010669362	0.000168464	0.000168464	0.000224618	0	0	0	0.000112309	0.003032345	5.62E-05	0	5.62E-05	0.000224618	0.000168464	0	0	0.000505391	0.000168464	0	0	0.000730009	0	0.000112309	0.001740791	0.000168464	0	0	0.000112309
Saccharibacteria_uncultured_bacterium	0.000505391	0	0.000168464	0.000112309	0.000280773	0.000280773	0.003144654	0.001010782	0.000112309	0.000673854	0.000224618	0	0	0.000112309	0	0.0006177	0	0	0	0	0.000112309	0	0.001965409	0.000393082	0	0.000168464	0.0030885	0	0.000280773	0	0	0.000112309	0	0.000561545	0
Saccharibacteria_uncultured_bacterium_sbr2013	0	0	0	0	0	0.000505391	0.000168464	0	0	0	0	0	0	0	0	0.000954627	0	0	0	0	0	0	0	0	0	0	0	0	0	0	0	0	0	0	0
Saccharibacteria_uncultured_candidatus_saccharibacteria_bacterium	0	0	0	0	0	0.0006177	0.002695418	0.000786164	0	0.000112309	0	0	0	0	0	0	0	0	0	0	0	0	0	0	0	0.000224618	0	0	0	0	0	0	0	0.000112309	0
Saccharibacteria_uncultured_gamma_proteobacterium	0	0	0	0	0	0	0	0.000393082	0	0	0	0	0	0	0	0	0	0	0	0	0	0	0	0	0	0	0	0	0	0	0	0	0	0	0
Saccharibacteria_uncultured_soil_bacterium	0	0	0	0	0	0	0	0.002077718	0	0	0	0	0	0	0	0	0	0	0	0	0	0	0.000842318	0	0	0	0	0	0	0	0	0	0	0	5.62E-05
Salinisphaeraceae_uncultured_bacterium	0	0	0	0	0	0	0	0	0	0	0	0	0	0	0	0	0	0	0	0	0	0	0	0	0	0	0	0	0	0	0.0006177	0	0	0	0
Sandaracinaceae_unclassified	0	0	0	0	0	0	0	0.000505391	0	5.62E-05	0	0	0	0	0.000224618	0.000112309	0	0	0	0	0	0	0	0	0	0.0006177	0	0	0	0	0.000224618	0	0	0	0
Sandaracinaceae_uncultured_bacterium	0	0	0	0	0	0.000786164	5.62E-05	0	0	0.000112309	0	0	0	0	0	0	0	0	0	0	0	0	0.000786164	0.000393082	0	0	0	0	0	0	0	0	0	0	0
Sandaracinaceae_uncultured_delta_proteobacterium	0	0	0	0	0	0	0	0.002190027	0	0	0	0	0	0.000393082	0.000336927	0.000168464	0	0.000505391	0	0	0.000112309	0	0	0	0	0	0	0	0.000224618	0	5.62E-05	0	0	0	0
Sandaracinus_uncultured_bacterium	0	0	0	0	0	0	0	0	0	0	0	0	0	0	0	0	0	0	0	0	0	0	0.000505391	0	0	0	0	0	0	0	0	0	0	0	0
Saprospiraceae_unclassified	0.000786164	0	0	0	0	0	5.62E-05	0	0	0	0	0	0	0	0	0	0	0	0	0.000168464	0	0	0	0.000786164	0	0	0	0.000505391	0	0	0.001516173	0	0	0	0
Saprospiraceae_uncultured_bacterium_mk04	0	0	0	0	0	0.000449236	0	0	0	0	0	0	0	0	0	0	0	0	0	0	0	0	0	0	0	0	0	0	0	0	0	0	0	0	0
Saprospiraceae_uncultured_saprospiraceae_bacterium	0	0	0	0	0	0	0	0	5.62E-05	0	0	0	0	0	0	0	0	0	0	0	0	0	0.0006177	0.000842318	0	0	0	0	0	0	0	0	0	0	0
Sarcina_uncultured_bacterium	0	0.000673854	0	0.000280773	0.000168464	0	0	0	0	0	0	0	0	0	0	0	5.62E-05	0	0.130053908	0	0	0	0	0	0.000842318	0.000280773	0	0	0	0.014880952	0	5.62E-05	0	0	0
Sedimentibacter_uncultured_sedimentibacter_sp.	0	0	0	0	0	0	0	0	0	0.000393082	0	0	0	0	0	0	0	0	0	0	0	0	0	0	0	0	0	0	0	0	0	0	0	0	0
Sedimentitalea_unclassified	0	0	0	0	0	0	0	0.000449236	0	0	0	0	0	0	0	0	0	0	0	0	0	0	0	0	0	0	0	0	0	0	0	0	0	0	0
Sediminibacterium_unclassified	0	0	0	0	0	0	0	0.000393082	0	0	0	0	0	0	0	0	0	0	0	5.62E-05	0	0	0	0	0	0	0	0	0	0	0	0	0	0	0
Sediminibacterium_uncultured_bacterium	0	0	0	0	0	0	0	0	0	0	0	0	0	0	0	0	0	0	0	0	0	0	0	0	0	0	0	0	0	0	0.001403863	0	0	0	0
Sediminibacterium_uncultured_sphingobacterium_sp.	0	0	0	0	0	0	0	0	0	0	0	0	0	0	0	0	0	0	0	5.62E-05	0	0	0	0.000168464	0	0	0	0	0	0	0	0	0	0	0
Selenomonas_3_unclassified	0	0	0	0	0	0	0	0	0	0	0	0	0	0	0	0	0	0	0	0	0	0	0	0	0	0	0	0.000561545	0	0	0	0	0	0	0
Serratia_unclassified	0	0	5.62E-05	0	0	0.000168464	0.000112309	0	0	0	0	0	0	0	0	0.000505391	0	0	0	0.000224618	0	0	0	0	0	0.000336927	0	0	0	0	0.000280773	0	0.000168464	5.62E-05	5.62E-05
Sh765B-TzT-29_uncultured_archaeon	0	0	0	0	0	0	0	0.001066936	0	0	0	0	0	0	0	0	0	0	0	0	0	0	0	0	0	0	0	0	0	0	0	0	0	0	0
Sh765B-TzT-29_uncultured_delta_proteobacterium	0	0	0	0	0	0	0	0.000280773	0	0	0	0	0	0	0	0	0	0	0	0	0	0	0	0	0	0	0	0	0	0	0	0	0	0	0
Shewanella_putrefaciens_CN-32	0	0	0	5.62E-05	0	0	5.62E-05	5.62E-05	0	0	0	0	0	0	0	0.000112309	0	0	0	5.62E-05	0.000280773	0	0	0	0	0	0	0	0	0	0	5.62E-05	0	0	0
Shewanella_unclassified	0	0	0	0	0	0	0.000168464	0	0	0	0	0	0	0	0	0	0	0	0	0	5.62E-05	0	0	5.62E-05	0	0.000280773	0	0	0	0.000112309	0	5.62E-05	0	0	0
Sinomonas_atrocyanea	0	0	0	0	0	0.000280773	0	0	5.62E-05	0	0	0	0	0	0	0	0	0	0	0	0	0	0	0	0	0	0	0	0	0	0	0	0	0	0
Skermanella_unclassified	0	0	0.000393082	0.000449236	0	0	0	0	0	0.000505391	0	0	0	0	0	0	0	0	0	0	0	0	0	0	0	0	0	0.000561545	5.62E-05	0	0.003818509	0	0	0	0
Skermanella_uncultured_skermanella_sp.	0	0	0	0	0	0	0	0	0	0	0	0	0	0	0	0	0	0	0	0	0	0	0	0	0	0	0	0	0	0	0.001572327	0	0	0	0
Solibacillus_silvestris_StLB046	0.005727763	0.0018531	0.008086253	0.002526954	0.002021563	0.002920036	0.001460018	0.004380054	0.002302336	0.000954627	0.004941599	0.000112309	0.004548518	0.002133872	0.002807727	0.002133872	0.000393082	0.000280773	0.000280773	0.002526954	0.002583109	0.001347709	0.003256963	0.000730009	0.002639263	0.002807727	0.004941599	0.005278527	0.001684636	0.001460018	0.001516173	0.001965409	0.001010782	0.002246181	0.001965409
Solirubrobacter_unclassified	0	0	0	0	0	0	0	0	0	0	0	0	0	0	0	0	0	0	0	0	0	0	0	0	0	0	0	0	0	0	0.000730009	0	0	0	0
Solirubrobacter_uncultured_bacterium	0	0	0	0	5.62E-05	0	0	0.000842318	0	0	0	0	0	0	0	0	0	0	0	0	0.000168464	0	0	0	0	0	0	0	0.000786164	0	0.000786164	0	0	0	0
Solirubrobacterales_unclassified	0	0	0	0	0	0	0	0	0	0.000168464	0	0	0	0	0	0	0	0	0	0	5.62E-05	0	0	0	0	0	0	0	0.001628482	0	0.003200809	0	0	0	0
Solitalea_koreensis	0	0	0	0	0	0	0	0	0	0	0	0	0	0	0	0	0	0	0	0	0	0	0	0	0	0	0.000336927	0	0	0	0	0	0	0	0
Sorangium_unclassified	0	0.000224618	0	0	0	0	0	0.000505391	0	0	0	0	0	0	0	0	0	0	0	0	0	0	0.000168464	0	0	0	0	0	0.000673854	0	0	0	0	0	0
Sorangium_uncultured_bacterium	0	0	0	0	0	0	0	0.000730009	0	0	0	0	0	0	0	0	0	0	0	0	0	0	0.000224618	0	0	0	0	0	0.000505391	0	0.000393082	0	0	0	0
Sphaerotilus_natans	0	0.000112309	0	0	0	0	0.000786164	0	0	0	0	0	0	5.62E-05	0	0	0	0	0	0	0	0	0	0	0	0	0	0	0	0	0	0	0.000112309	0	0
Sphingobacterium_faecium	0	5.62E-05	5.62E-05	0.000336927	0	0	0	0	5.62E-05	5.62E-05	0	0	0	5.62E-05	5.62E-05	0	0	0	0	0.000449236	0.000168464	0.000112309	0	0	0	0	0.000224618	0	0.000393082	0.000224618	0	0.000336927	0.000336927	0.000168464	0.000112309
Sphingobacterium_sp._NBRC_15340	0	0	0	0	0	0	0	0.000505391	0	0	0	0	0	0	0	0	0	0	0	0	0	0	0	0	0	0	0	0	0	0	0	0	0	0	0
Sphingobacterium_unclassified	0	0	0	0	0	0	0	0	0	0.000168464	0	0	0	0	0	0	0	0	5.62E-05	0.000730009	0.000168464	0	0	0	0	0	0	0	0	5.62E-05	0	0.000168464	0	0	0
Sphingobium_amiense	0.000112309	0	0.000336927	0.000449236	0.000112309	0	0	0	0	5.62E-05	0.000112309	0	0.000786164	0	0	0	0	0	0	0	0	5.62E-05	0.000168464	0	0	0	5.62E-05	5.62E-05	0	5.62E-05	0	0	0	0	0
Sphingobium_fuliginis	0	0	0	0	0	0.000842318	0	0.000224618	0	0	0	0	0	0	0.000112309	0	0	0	0	0	0	0	0	0	0	0	0	0	0	0	0	0	0	0	0
Sphingomonadaceae_unclassified	0	0	0	0	0	0	0	0	0	0	0	0	0	0	0.000336927	0	0	0	0	0.000280773	0	0	0.001123091	0	0	0	0	0	0	0	0	0	0	0	0
Sphingomonadales_unclassified	0	0	0	0	0	0	0	0	0	0	0	0	0	0	0	0	0	0	0	0	0	0	0	0	0	0	0	0	0	0	0.001796945	0	0	0	0
Sphingomonas_faeni	0	0	0.001740791	0.005222372	0.000280773	0.000730009	0	0	0	0	0.002358491	5.62E-05	0	0	0.000280773	0	5.62E-05	0	0	5.62E-05	0.000168464	0.000449236	0.000954627	0.000112309	0	0	0.002246181	5.62E-05	0	0	5.62E-05	0	0	0	0.000168464
Sphingomonas_unclassified	0.00359389	0.000842318	0.008367026	0.003874663	0.003256963	0.005615454	0.004436208	0.008647799	0.003930818	0.003369272	0.003650045	5.62E-05	0.003930818	0.0024708	0.00544699	0.003481581	0	0.001291554	0	0.001965409	0.000505391	0.001965409	0.008816262	0.0030885	0.004267745	0.003481581	0.009097035	0.001684636	0.001909254	5.62E-05	0.007580863	0.000224618	0.000673854	0.002414645	0.000786164
Sphingopyxis_unclassified	0	0	0	0	0.000561545	0	0	0	0	0	0	0	0.000224618	0	0	0	0	5.62E-05	0	0.001010782	0.000112309	0	0	0	0	0	0	0	0	0.000112309	0	0.000336927	0.000393082	0	0.000842318
Spirochaeta_2_unclassified	0	0	0	0	0	0	0	0.000224618	0	0	0	0	0	0	0	0	0	0	0	0	0	0	0	0	0	0	0	0	0	0	0	0	0	0	0
Spirochaeta_2_uncultured_spirochaetes_bacterium	0	0	0	0	0	0	0.0006177	0	0	0	0	0	0	0	0	0	0	0	0	0	0	0	0	0	0	0	0	0	0	0	0	0	0	0	0
Spirochaetaceae_unclassified	0	0	0	0	0	0	0	0	0	0	0	0	0	0	0	0	0	0	0	0	0	0	0	0	0	0	0	0	0	0	0.001516173	0	0	0	0
Sporocytophaga_uncultured_bacterium	0	0	0	0	0	0	0	0	0	0	0	0	0	0	0	0	0	0	0	0	0	0	0.000786164	0	0	0	0	0	0	0	0	0	0	0	0
Sporolactobacillus_uncultured_organism	0	0	0	0	0	0	0	0	0	0	0	0	0	0	0	0	0	0	0	0	0.000561545	0	0	0	0	0	0	0	0	0	0	0	0	0	0
Sporosarcina_unclassified	0.000112309	0.000280773	0	0	0	0.001066936	0.000842318	0.000954627	0.000898473	0	0	0	0	0.000954627	0.000505391	0.000393082	0	0.000224618	0	0	0	0.000112309	0	0.000449236	0.000336927	0.000673854	0.000336927	0	0.001572327	5.62E-05	0.000393082	0	0	0.000898473	5.62E-05
Spraguea_lophii	0.001347709	0.001010782	0.000112309	0.000336927	0.0006177	5.62E-05	0.000168464	0.000842318	0.000730009	5.62E-05	0.000449236	0	0.000393082	0.000168464	0.000168464	0.000280773	5.62E-05	0	0.000168464	0.000224618	0.000224618	0.000561545	0.001010782	0.000449236	0	0.000112309	0.000505391	0.000673854	0.000112309	0.000280773	0.000280773	0.000112309	5.62E-05	0.000786164	5.62E-05
Staphylococcus_unclassified	0.000786164	0.002133872	0.000786164	0.002077718	0.000280773	0.0006177	0.001403863	0.001796945	5.62E-05	0.000786164	0.000336927	5.62E-05	0.000393082	5.62E-05	0.000730009	0.000112309	5.62E-05	0.000168464	0	0.000505391	0.001909254	0.000168464	0.000842318	0.000168464	0.000954627	0.000336927	0.000505391	0.000898473	0.000786164	0.000449236	0.013645553	0.000168464	0.003313118	0.000112309	0.004043127
Stenotrophomonas_acidaminiphila	0	0.000112309	0	0	0.001796945	0	0.000280773	0	0	0.001066936	0.000112309	0.000112309	0	0	0	0	0	0	0.000168464	0.0018531	0.001291554	0	0.000168464	0	0.000112309	0.000112309	0.000393082	0	0	0.000842318	0	0.001572327	0.000954627	0	0.001516173
Stenotrophomonas_unclassified	0	0.000224618	0.001403863	0.0006177	0.040206649	0.000168464	0.000449236	0.000449236	0	0.024651842	0	0.003425427	0.000393082	0.000112309	0.001010782	0	0.004660827	0.000393082	0.006345463	0.052729111	0.046327493	0	0.000112309	0.000786164	0.000393082	0.000112309	0	0	5.62E-05	0.025550314	0.000224618	0.034871968	0.028751123	0.000112309	0.044867475
Steroidobacter_unclassified	0	0	0	0	0	0	0	0.000168464	0	0	0	0	0	5.62E-05	0	0	0	0	0	0	0	0	0	0	0	0	0	0	0.000168464	0	0.000842318	0	0	0	0
Sterolibacterium_unclassified	0	0	0	0	0	0	5.62E-05	0	0	0	0	0	0	0	0	0	0	0	0	0	0	0	0	0	0	0	0	0	0	0	0.001179245	0	0	0	0
Streptococcus_parauberis	0.000954627	0.000673854	0.000505391	0.001516173	0	0.000280773	0.000280773	0.000336927	0.000336927	0	0.000336927	0	0.000393082	0.000336927	0.000336927	0.001347709	0	0	5.62E-05	0.000168464	5.62E-05	0.000505391	0.000505391	0.000842318	0.000336927	0.000505391	0.000954627	0.000786164	0.001123091	5.62E-05	0.000112309	0.000112309	0	0.0006177	0
Streptococcus_unclassified	0.010444744	0.0018531	0.004099281	0.006120845	0.005222372	0.008367026	0.004380054	0.012185535	0.005110063	0.003481581	0.005896226	0.000393082	0.002863881	0.003481581	0.003144654	0.003537736	0.001291554	0.000673854	0.001179245	0.004323899	0.009265499	0.0018531	0.003818509	0.003425427	0.005053908	0.003537736	0.005110063	0.005840072	0.003313118	0.003650045	0.002246181	0.004997754	0.003313118	0.003256963	0.00668239
Streptomyces_unclassified	0	0	0.000393082	0	0	0	0	0.001965409	0	0.000449236	0	0	0	0	0	0	0	0	0	0	0	0	0	0	0	0	0	0.000224618	0.000224618	0	0.002751572	5.62E-05	5.62E-05	0	0
Streptosporangiaceae_unclassified	0	0	0	0	0	0	0	0	0	0	0	0	0	0	0	0	0	0	0	0	0	0	0	0	0	0	0	0	0	0	0.000954627	0	0	0	0
Subdoligranulum_unclassified	0.000336927	0	0.000730009	0.000954627	0	0.000280773	0	0	0	0	5.62E-05	0	0	0	0	0	0	0	0	0	0	0	0	0	0	0	0.0006177	0.000393082	0	0	0	0	0	0	0
Subdoligranulum_uncultured_bacterium	0	0	0	0	0	0	0	0.000561545	0	0.000280773	5.62E-05	0	0	0	0	0	0	0	0	5.62E-05	0	0	0	0	0	0	0	0	0	0	0	0.000168464	0	0	0.000224618
Subgroup_12_uncultured_bacterium	0	0	0	0	0	0	0	0	0	0.000224618	0	0	0	0	0	0	0	0	0	0	0	0	0	0	0	0	0	0	0	0	0	0	0	0	0
Subgroup_15_unclassified	0	0	0	0	0	0	0	0	0	0	0	0	0	0	0	0	0	0	0	0	0	0	0	0	0	0.000393082	0	0	0	0	0	0	0	0	0
Subgroup_17_unclassified	0	0	0.000336927	0	0	0	0	0	5.62E-05	0.000112309	0	0	0	0	0	0	0	0.000336927	0	0	0	0	0.000224618	0	0	0	0.000336927	0	0	0	0.001066936	0	0	0	0
Subgroup_17_uncultured_prokaryote	0	0	0	0	0	0	0	0	0	0	0	5.62E-05	0	0	5.62E-05	0	0	0	0	0	0	0	0	0	0.000112309	0	0.000730009	0	0	0	0	0	0	0.000168464	0
Subgroup_17_uncultured_soil_bacterium	0	0	0	0	0	0	0	0.000224618	0	0	0	0	0	0	0	0	0	0.000224618	0	0.000112309	0	0	0	0	0	0	0	0	0	0	0	0	0	0	0
Subgroup_18_unclassified	0	0	0	0	0	0	0	0	0	0	0	0	0	0	0	0.001010782	0	0	0	0	0	0	0	0	0	0	0	0	0	0	0	0	0	0	0
Subgroup_18_uncultured_soil_bacterium	0	0	0	0	0	0.000112309	0	0	0	0	0	0	0	5.62E-05	0	0	0	0	0	0	0	0	0	0	0	0.000786164	0	0	0	0	0	0	0	0	0
Subgroup_21_uncultured_deep-sea_bacterium	0	0	0	0	0	0	0	0	0	0	0	0	0	0	0.000224618	0	0	0	0	0	0	0	0	0	0	0	0	0	0	0	0	0	0	0	0
Subgroup_21_uncultured_soil_bacterium	0	0	0	0	0	0	0	0	0	0	0	0	0	0	0	0	0	0	0	0	0	0	0	0	0	0	0.000954627	0	0	0	0	0	0	0	0
Subgroup_25_uncultured_acidobacteria_bacterium	0	0	0	0	0	0	0	0	0	0	0	0	0	0	0	0	0	0	0	0	0	0	0	0	0	0	0.000280773	0	0	0	0	0	0	0	0
Subgroup_2_uncultured_forest_soil_bacterium	0	0	0	0	0	0	0	0	0	0	0	0	0	0	0	0	0	0	0	0	0	0	0	0	0	0	0	0	0	0	0.0012354	0	0	0	0
Subgroup_3_unclassified	0	0	0	0	0	0	0	0	0	0	0	0	0	0	0	0	0	0	0	0	0	0	0	0	0	0	0.000730009	0	0	0	0	0	0	0	0
Subgroup_5_unclassified	0	0	0	0	0	0	0	0	0	0	0	0	0	0	0	0	0	0	0	0	0	0	0	0	0	0	0	0	0	0	0.000730009	0	0	0	0
Subgroup_5_uncultured_acidobacteriales_bacterium	0	0	0	0	0	0	0	0	0	0	0	0	0	0	0	0	0	0	0	0	0	0	0.001066936	0	0	0	0	0	0	0	0	0	0	0	0
Subgroup_6_unclassified	0.000786164	0.000449236	0	0	0.000449236	0.001628482	0.006176999	0.001740791	0.000112309	0.000336927	0	0	0	0.000168464	0.002133872	0.001516173	0	0.000449236	0	0	0	5.62E-05	0.005390836	0.000168464	0.000112309	0.001179245	0.005110063	0.000336927	0.004043127	0	0.009883199	0	0	0.000280773	0
Subgroup_6_uncultured_acidobacteriales_bacterium	0	0	0	0	0	0	0	0	0	0	0	0	0	0	0	0	0	0	0	0	0	0	0	0	0	0.000842318	0	0	0	0	0.000954627	0	0	0	0
Subgroup_6_uncultured_anaeromyxobacter_sp.	0	0	0	0	0	0	0.001740791	0	0	0	0	0	0	0	0	0.000112309	0	0	0	0	0	0	0.000112309	0.000280773	0	0	0	0	0	0	0	0	0	0	0
Subgroup_6_uncultured_delta_proteobacterium	0	0	0	0	0	0	0	0	0	0	0	0	0	0	0	0	0	0	0	0	0	0	0	0	0	0	0	0	0	0	0.000786164	0	0	0	0
Subgroup_6_uncultured_holophaga_sp.	0.0006177	0	0	0	0	0.000505391	0	0	0	0	0	0	0	0	0	0.000336927	0	0	0	0	0	0	0	0	0	0	0	0	0	0	0	0	0	0	0
Subgroup_6_uncultured_prokaryote	0	0	0	0	0	0.000898473	0	0	0	0	0	0	0	0	0	0	0	0	0	0	0	0	0	0	0	0	0	0	0	0	0	0	0	0	0
Subgroup_6_uncultured_saccharibacillus_sp.	0	0	0	0	0	0	0	0	0	0	0	0	0	0	0	0	0	0	0	0	0	0	0	0	0	0	0	0	0	0	0.000786164	0	0	0	0
Subgroup_6_uncultured_soil_bacterium	0	0	0	0	0	0.001179245	0	0	0	0	0	0	0	0	0.000561545	0.0006177	0	0	0	0	0	0	0	0	0	0	0.001066936	0.000673854	0	0	0	0	0	0	0
Subgroup_6_uncultured_xanthomonadales_bacterium	0	0	0	0	0	0	0	0	0	0	0	0	0	0	0	0	0	0	0	0	0	0	0	0	0	0	0	0	0.000842318	0	0	0	0	0	0
Subgroup_6_unidentified	0	0	0	0	0	0	0	0	0	0	0	0	0	0	0	0	0	0	0	0	0	0	0	0	0	0	0	0	0	0	0.001010782	0	0	0	0
Subgroup_7_unclassified	0	0	0	0	0	0	0	0.001123091	0	0	0	0	0	0	0	0	0	0	0	0	0	0	0	0	0	0	0	0	0	0	0.002246181	0	0	0	0
Subgroup_7_uncultured_acidobacteria_bacterium	0	0	0	0	0	0	0	0	0	0.000505391	0	0	0	0	0	0	0	0	0	0	0	0	0	0	0	0	0	0	0	0	0.000112309	0	0	0	0.000168464
Subgroup_7_uncultured_bacterium	0	0	0	0	0	0	0	0.000336927	0	0	0	0	0	0	0	0	0	0	0	0	0	0	0	0	0	0	0	0	0	0	0	0	0	0	0
Subgroup_7_uncultured_soil_bacterium	0	0	0	0	0	0	0	0	0	0	0	0	0	0	5.62E-05	0	0	0	0	0	0	0	0	0	0	0	0	0	0	0	0.000954627	0	0	0	0
Subgroup_9_uncultured_bacterium	0	0	0	0	0	0	0	0	0	0	0	0	0	0	0	0	0	0	0	0	0	0	0	0	0	0	0.000393082	0	0	0	0	0	0	0	0
Sulfurimonas_unclassified	0	0	0	0	0	0	0	0.000730009	0	0	0	0	0	0	0	0	0	0	0	0	0	0	0	0	0	0	0	0	0	0	0	0	0	0	0
Sulfurimonas_uncultured_epsilon_proteobacterium	0	0	0	0	0	0	0	0.001066936	0	0	0	0	0	0	0	0	0	0	0	0	0	0	0	0	0	0	0	0	0	0	0	0	0	0	0
Sulfurovum_uncultured_marine_bacterium	0	0	0	0	0	0	0	0.008703953	0	0	0	0	0	0	0	0	0	0	0	0	0	0	0	0	0	0	0	0	0	5.62E-05	0	0	0	0	0
Sulfurovum_uncultured_sulfurovum_sp.	0	0	0	0	0	0	0	0.001965409	0	0	0	0	0	0	0	0	0	0	0	0	0	0	0	0	5.62E-05	0	0	0	0	0	0	0	0	0	0
Sva0071_uncultured_thioalkalivibrio_sp.	0	0	0	0	0	0	0	0.000673854	0	0	0	0	0	0	0	0	0	0	0	0	0	0	0	0	0	0	0	0	0	0	0	0	0	0	0
Sva0081_sediment_group_uncultured_delta_proteobacterium	0	0	0	0	0	0	0	0.004716981	0	0	0	0	0	0	0	0	0	0	0	0	0	0	0	0	0	0	0	0	0	0	0	0	0	0	0
Sva0485_uncultured_bacterium	0	0	0	0	0	0	0	0.002358491	0	0	0	0	0	0	0	0	0	0	0	0	0	0	0	0	0	0	0	0	0	0	0	0	0	0	0
Sva0485_uncultured_delta_proteobacterium	0	0	0	0	0	0	0	0	0	0	0	0	0	0	0	0	0	0	0	0	0	0	0	0	0	0	0.000336927	0	0	0	0	0	0	0	0
Sva0485_uncultured_spirochaetales_bacterium	0	0	0	0	0	0	0	0	0	0	0	0	0	0	0.000393082	0.000898473	0	0	0	0	0	0	0	0	0	0	0	0	0	0	0	0	0	0	0
Sva0503_uncultured_planctomycetes_sva0503	0	0	0	0	0	0	0	0.000673854	0	0	0	0	0	0	0	0	0	0	0	0	5.62E-05	0	0	0	0	0	0	0	0	0	0	0	0.000224618	0	0
Sva0725_unclassified	0	0	0	0	0	0	0	0.000168464	0	0	0	0	0	0	0	0	0	0	0	0	0	0	0	0	0	0	0	0	0	0	0	0	0	0	0
Sva0725_uncultured_holophaga_sp.	0	0	0	0	0	0	0	0	0	0	0	0	0	0	0	0	0	0	0	0	0	0	0	0	0	0	0	0	0	0	0.000224618	0	0	0	0
Sva0996_marine_group_unclassified	0	0	0	0	0	0	0	0.000730009	0	0	0	0	0	0	0	0	0	0	0	0	0	0	0	0	0	0	0	0	0	0	0	0	0	0	0
Sva0996_marine_group_uncultured_organism	0	0	0	0	0	0	0	0.000449236	0	0	0	0	0	0	0	0	0	0	0	0	0	0	0	0	0	0	0	0	0	0	0	0	0	0	0
Sva1033_unclassified	0	0	0	0	0	0	0	0.006008535	0	0.000112309	0	0	0	0	0	0	0	0	0	0	0.000112309	0	0	0	0	5.62E-05	0	0	0	0.000168464	0	0	0	0	0
Synechococcus_unclassified	0	0	0	0	0	0	0.000561545	0	0	0	0	0	0	0	0	0	0	0	0	0	0.000168464	0	0	0	0	5.62E-05	0	0	0	0	0	5.62E-05	0	0	0
Syntrophaceae_uncultured_prokaryote	0	0	0	0	0	0	0	0	0	0	0	0	0	5.62E-05	0.000449236	0	0	0	0	0	0	0	0	0	0	0	0	0	0	0	0	0	0	0	0
Syntrophobacter_unclassified	0	0	0	0	0	0	0	0	0	0	0	0	0	0	0	0	0	0	0	0	0	0	0	0	0	0	0.001796945	0	0	0	0	0	0	0	0
Syntrophobacter_uncultured_bacterium	0	0	0	0	0	0	0	0	0	0	0	0	0	0	0	0	0	0	0	0	0	0	0	0	0	0	0	0	0	0	0.000505391	0	0	0	0
Syntrophomonas_uncultured_bacterium	0	0	0	0	0	0.0012354	0	0	0	0	0	0	0	0	0	0	0	0	0	0	0	0	0	0	0	0	0	0	0	0	0	0	0	0	0
Syntrophomonas_wolfei_subsp._saponavida	0	0.000280773	0	0	0	0	0	0	0	0	0	0	0	0	0	0	0	0	0	0	0	0	0	0	0	0	0	0	0	0	0	0	0	0	0
Syntrophorhabdus_unclassified	0	0	0	0	0	0	0	0	0	0	0	0	0	0	0	0	0	0	0	0	0	0	0.000842318	0	0	0	0	0	0	0	0	0	0	0	0
TA06_uncultured_soil_bacterium	0.001628482	0	0	0	0	0	0	0	0	0	0	0	0	0	0	0	0	0	0	0	0	0	0	0	0	0	0.000730009	0	0	0	0	0	0	0	0
TA18_unclassified	0	0	0	0	0	0.000730009	0	0	0	0	0	0	0	0	0	0	0	0	0	0	0	0	0	0	0	0	0	0	0	0	0	0	0	0	0
TA18_uncultured_bacterium	0	0	0	0	0	0	0	0	0	0	0	0	0	0	0	0	0	0	0	0	5.62E-05	0	0	0	0	0	0	0	0	0	0	0	0	0	0
TK10_unclassified	0	0	0	0	0	0.000561545	0	0.000280773	0	0	0	0	0	0	0	0.001403863	0	0	0	0	0	0	0	0	0	0.000505391	0	0	0.000168464	0	0.002246181	0	0	0	0
TK10_uncultured_bacterium	0	0	0	0	0	0	0	0	0	0	0	0	0	0	0	0	0	0	0	0	0.000336927	0	0	0	0	0	0	0	0	0	0.000336927	0	0	0	0
TK10_uncultured_bacterium_mle1-48	0	0	0	0	0	0	0.000505391	0	0	0	0	0	0	0	0	0	0	0	0	0	5.62E-05	0	0	0	5.62E-05	0	0	0	0	0	0	0	0	0	0
TK10_uncultured_caldilineae_bacterium	0	0	0	0	0	0	0	0	0	0	0	0	0	0	0	0	0	0	0	0	0	0	0	0	0.000112309	0	0	0	0	0	0.000505391	0	0	0	0
TK10_uncultured_chloroflexus_sp.	0	0	0	0	0	0	0	5.62E-05	0	0	0	0	0	0	0	0	0	0	0	0	0	0	0	0	0	0	0	5.62E-05	0.000112309	0	0.000673854	0	0	0	0
TM6_unclassified	0	0	0	0	0	0	0	0	0	0	0	0	0	0	0	0	0	0	0	0	0	0	0	0	0	0	0.0006177	0	0	0	0	0	0	0	0
TM6_uncultured_bacterium	0	0	0	0	0	0	0.000898473	0	0	0	0	0	0	0	0	0	0	0	0	0	0	0	0	0	0	0	0	0	0	0	0	0	0	0	0
TRA3-20_unclassified	0	0	0	0	0	0	0.001628482	0.000449236	0	0	0	0	0	0	0	0	0	0	0	0	0	0	0	0	0	0	0.0006177	0	0	0	0.001010782	0	0	0	0
TRA3-20_uncultured_soil_bacterium	0	0	0	0	0	0	0	0.000336927	0	0	0	0	0	0	0	0	0	0	0	0	0	0	0	0	0	0	0	0	0	0	0.000730009	0	0	0	0
Tannerella_forsythia	0	0	0	0	0	0	0	0	0	0	0	0	0	0	0	0	0	0	0	0	0	0	0	0	0	0	0	0.000393082	0	0	0	0	0	0	0
Telmatobacter_unclassified	0	0	0	0	0	0	0	0	0	0	0	0	0	0	0	0	0	0	0	0	0	0	0	0	0	0	0	0	0	0	0.000673854	0	0	0	0
Terribacillus_unclassified	0	0	0	0	0	0	0	0	0	0	0	0	0	0	0	0	0	0	0	0	0	0	0	0	0.000224618	0	0	0	0	0	0	0	0	0	0
Terrimonas_unclassified	0	0	0	0	0	0	0.001291554	0	0	0.000168464	0	0	0	5.62E-05	0.000449236	0	0	0	0	0.000112309	5.62E-05	0	0	0	0	0	0.000336927	0	0.000168464	0	0	5.62E-05	0	0	0.000168464
Terrisporobacter_unclassified	0	0	0	0	5.62E-05	0	0	0	0	0	0	0	0	0	0	0	0.000786164	0	0	0	0	0	0	0	0	0	0.000224618	0	0	0	0	5.62E-05	0	0	0
Thalassospira_uncultured_kopriimonas_sp.	0	0	0	0	0	0	0	0	0	0	0	0	0	0	0	0	0	0	0.000168464	0	0	0	0	0	0	0	0	0	0	0	0	0	0	0	0
Thalassospira_uncultured_rumen_bacterium	0	0	0	0	0	0	0	0	0	0	0	0	0	0	0	0	0	0	0	0	0	0	0.0006177	0	0	0	0	0	0	0	0	0	0	0	0
Thermoanaerobaculum_unclassified	0	0	0	0	0	0	0	0	0	0	0	0	0	0	0	0	0	0	0	0	0	0	0	0	0	0	0	0.000505391	0	0	0	0	0	0	0
Thermoanaerobaculum_uncultured_bacterium	0	0.000280773	0	0	0	0.000954627	0	0	5.62E-05	0	0	0	0	0	0	0	0	0	0	0	0	0	0	0	0	0	0	0	0	0	0	0	0	0	0
Thermomonosporaceae_unclassified	0	0	0	0	0	0	0	0	0	0	0	0	0	0	0	0	0	0	0	0	0	0	0	0	0	0	0	0	0	0	0.000786164	0	0	0	0
Thermus_thermophilus	0	0	0	0	0	0	0	5.62E-05	0	0	0	0	0.000954627	0	0	0	0	0.000168464	0	0	0	0	0	0	5.62E-05	0	0	0	0	0	0	0	0	0	0
Thiobacillus_unclassified	0.000898473	0	0.0006177	0	0	0	0	0	0	0	0	0	0	0	0	0	0	0	0	0	0	0	0.000336927	0	5.62E-05	0	0.000449236	0	0	0	0	0	0	0	0
Trebouxiophyceae_sp._MX-AZ01	0	0	0	0	0	0	0	0	0	0	0	0	0	0	0	0	0	0	0	0	0	0	0	0	5.62E-05	0	0	0	0	0	0	0	0	0	0
Treponema_2_uncultured_bacterium	0	0	0	0	0	0	0	0	0	0	0	0	0	0	0	0	0.000224618	0	0	0	0	0.000280773	0	0	0	0	0	0	0	0	0	0	0	0	0
Truepera_uncultured_bacterium	0	0.000224618	0	0	0	0	0	0	0	0	0	0	0	0	0	0	0	0	0	0	0	0	0	0	0	0	0	0	0	0	0	0	0	0	0
Tyzzerella_3_unclassified	0	0	0	0	5.62E-05	0	0	0	0	0	0	0	0	0	0	0.000168464	0	0	0	0	0	0	0	0	0	0	0	0	0	0	0	0	0	0.000336927	0
Tyzzerella_3_uncultured_bacterium	0.001179245	0	0	0.001347709	0	0	0	0	0.000112309	0	0.000280773	0	0	0	0	0	0	0	0	0	0	0.0006177	0.000673854	0	0	0	0	0.001403863	0	0	0	0	0	0	0
Tyzzerella_uncultured_organism	0	0	0	0	0	0	0	0.000842318	0	0	0	0	0	0	0	0	0	0	0	0	0	0	0	0	0	0	0	0	0	0	0	0.000505391	0	0	0
Ulvibacter_uncultured_bacterium	0	0	0	0	0	0	0	0.001291554	0	0	0	0	0	0	0	0	0	0	0	0	0	0	0	0	0	0	0	0	0	0	0	0	0	0	0
Undibacterium_unclassified	0	0	0	0	0	0.000954627	0	0	0	0	0	0	0	0	0.000112309	0	0	0	0	0	0	0	0	0.000224618	0	5.62E-05	0	0	0	0	5.62E-05	0	0	0	0
Uruburuella_uncultured_bacterium	0.000280773	0.000168464	0.000168464	0	0.000954627	0.000336927	0	0	5.62E-05	0.000730009	0	0.000112309	0	5.62E-05	5.62E-05	0.000112309	0.000168464	0.000112309	0.000112309	0.000561545	0.000393082	5.62E-05	0	0.000224618	0.000224618	0	5.62E-05	0.000112309	0.000393082	0.000393082	0	0.000336927	0.000168464	0.000168464	0.000449236
V2072-189E03_uncultured_spirochaetales_bacterium	0	0	0	0	0	0	0	0	0	0	0	0	0	0	0	0	0	0	0	0	0	0	0	0	0	0	0	0	0	0	0.000898473	0	0	0	0
Variibacter_uncultured_hyphomicrobiaceae_bacterium	0	0	0	0	5.62E-05	0.000449236	0	0.000449236	0	0	0	0	0	0	0	0	0	0	0	0	0.000112309	0	0	0	0	0.000336927	0	0	0	0	0.000280773	0	0	0	0
Veillonella_unclassified	0.005222372	0	0.000280773	0.000393082	0	0	0	0	0	0	0.000336927	5.62E-05	0.001066936	0	0	0	0	0	0	0	0.000168464	0	0.000280773	0	0	0	5.62E-05	0.000730009	0.000673854	0	0.006233154	0	0	0	0
Veillonellaceae_unclassified	0	0	0	0	0	0	0	0	0	0	0	0	0	0	0.000449236	0	0	0	0	0.000336927	0	0	0	0.000505391	0	0	0	0	0	0	0	0	0.000730009	0	0
Veillonellaceae_uncultured_organism	0	0	0	0	0	0	0	0	0	0	0	0	0	0	0.000673854	0	0	0	0	0	0	0	0	0	0	0	0	0	0	0	0	0	0	0	0
Vibrio_unclassified	0	0	0	0	0.000112309	0	0.001179245	0	0	0	0	0	0	0	0	0.000224618	5.62E-05	0.000280773	0	5.62E-05	0.000224618	0	0	5.62E-05	0	0.000280773	0	0	0	0	0	0	0.000393082	0	0
Victivallis_unclassified	0	0	0	0	0	0.000898473	0	0	0	0	0	0	0	0	0	0	0	0	0	0	0	0	0	0	0	0	0	0	0	0	0	0	0	0	0
Virgulinella_fragilis	0	0	0	0	0	0	0.000786164	0.003762354	0	0	0	0	0	0	0	0	0	0	0	0	0	0	0	0	0	0	0	0	0	0	0	0	0	0	0
WCHB1-41_unclassified	0	0	0	0	0	0	0	0.000336927	0	0	0	0	0	0	0	0	0	0	0	0	0	0	0	0	0	0	0	0	0	0	0	0	0	0	0
WCHB1-60_uncultured_bacterium	0	0	0	0	0	0.000786164	0	0.000336927	0	0	0	0	0	0	0	0	0	0	0	0	0	0	0	0	0	0	0	0	0.000561545	0	0	0	0	0	0
WCHB1-60_uncultured_candidate_division_ws5_bacterium	0	0	0	0	0	0	0.000954627	0.000280773	0	0	0	0	0	0	0	0	0	0	0	0	0	0	0	0	0	0.000786164	0	0	0	0	0	0	0	0	0
WCHB1-60_uncultured_soil_bacterium	0	0	0	0	0	0	5.62E-05	0.000112309	0	0	0	0	0	0	0	0	0	0	0	0	0	0	0	0	0	0	0	0	0	0	0	0	0	0	0
WCHB1-69_unclassified	0	0	0	0	0	0	0	0.000168464	0	0	0	0	0	0	0	0	0	0	0	0	0	0	0	0	0	0	0	0	0	0	0	0	0	0	0
WD272_uncultured_bacterium	0	0	0	0	0	0	0	0	0	0	0	0	0	0	0	0	0	0	0	0	0	0	0	0	0	0	0	0	0	0	0.000842318	0	0	0	0
Weissella_cibaria	0.000449236	0	0	0	0	0	0	0.000168464	0	0	0	0	0	5.62E-05	0	0	0	0	0	0	5.62E-05	0	0	0	5.62E-05	0	0.000112309	0	0.000224618	0	5.62E-05	0	0	0	0
Wenyingzhuangia_uncultured_bacterium	0	0	0	0	0	0	0	0.001403863	0	0	0	0	0	0	0	0	0	0	0	0	0	0	0	0	0	0	0	0	0	0	0	0	0	0	0
Woodsholea_unclassified	0	0	0	0	0	0	0	0	0	0	0	0	0	0	0	0	0	0	0	0	0	0	0.001010782	0	0	0	0	0	0	0	0	0	0	0	0
Woodsholea_uncultured_alpha_proteobacterium	0	0	0	0	0	0	0	0	0	0	0	0	0	0	0	0	0	0.0012354	0	0	0	0	0	0	0	0	0	0	0	0	0	0	0	0	0
Woodsholea_uncultured_bacterium	0	0	0	0	0	0	0	0	0	0	0	0	0	0	0	0	0	0	0	0	0	0	0	0	0.000168464	0	0	0	0	0	0.0012354	0	0	0	0
Xanthobacteraceae_unclassified	0	0.000673854	0	0	0	0.000336927	0.004323899	0.000449236	0	0.000168464	0	0	0	0	0	0.000842318	0	0	0	0	0	0	0	0.001179245	0.000112309	0.000168464	0.000112309	0	0.000449236	0	0	0	0	0	0
Xanthomonadaceae_unclassified	0	0	0.000336927	0	0.000224618	0	0	0.000224618	0.000112309	0.000168464	0	0	0.001347709	0	0.000224618	0	0.000112309	0.000449236	0	5.62E-05	0	0.000449236	0.0012354	0.000280773	0	0	0.000224618	0.000112309	0.000336927	0	0.001123091	0	0	0	0
Xanthomonadales_Incertae_Sedis_unclassified	0	0	0	0	0	0	0.001010782	0	5.62E-05	0.000112309	0	0	0	0	0	0	0	0	0	0	0	0	0.001403863	0	0	0	0	0.0006177	0	0	0	0	0	0	0
Xanthomonadales_Incertae_Sedis_uncultured_gamma_proteobacterium	0	0	0.000673854	0	5.62E-05	0	0	0	0.000336927	0	0	0	0	0	0.000449236	0	0	0	0	0	0.000393082	0	0.001460018	0	0	0	0.001179245	0	0	0	0.000898473	0	0	0	0
Xanthomonadales_unclassified	0	0	0	0	0.000280773	0	5.62E-05	0	0	5.62E-05	0	0	0	0	0	5.62E-05	0	0.000449236	0	0	0	0	0.002302336	0	5.62E-05	0	0.001010782	0.000393082	0	0	0.000730009	0	0	0	0
Xanthomonadales_uncultured_bacterium	0	0	0	0	0	0.000954627	0	0	0	0.000112309	0.001179245	0	0	0	0	0	0	0	0	0	0	0	0	0	0	0	0	0	0	0	0	0	0	0	0
Xanthomonadales_uncultured_proteobacterium	0	0	0	0	0	0	0	0	0	0	0	0	0	0	0	0	0	0	0	0	0	0	0.0006177	0	0	0	0	0	0	0	0	0	0	0	0
Zoogloea_unclassified	0	0	0	0	0	0	0.001516173	0	0	0	0	0	0	0	0	0	0	0	0	0	0	0	0	0	0	0	0	0	0	0	0	0	0	0	0
Zoogloea_uncultured_zoogloea_sp.	0	0.000336927	0	0	0	0.001460018	0	0.000280773	0	0	0	0	0	0	0.000168464	0	0	0	0	0	0	0	0	0	0	0	0	0	0	0	0.000561545	0	0	0	0
Zunongwangia_atlantica_22II14-10F7	0	0	0	0	0	0	0	0	0	0	0	0	0	0	0	0	0	0	0	0	0	0	0	0	0	0	0	0	0	0	0.000505391	0	0	0	0
[Clostridium]_bifermentans	0	0.236466757	0	0	0.000336927	0.000280773	0.000842318	0.000168464	0.000336927	0.315307727	0.000561545	0.132019317	0.0006177	0.004548518	0.000224618	0	0.1280885	0.116015274	0.117756065	0.000112309	0.005671608	0.07041779	0.000336927	5.62E-05	0.103043576	0.10135894	0.000449236	0.000898473	0	0.199348607	0.001684636	0.048966757	0	0.000168464	0
[Clostridium]_leptum	0	0	0.000505391	0	0.000112309	0	0	0	0	5.62E-05	0	0	0.000842318	0	0	0.000449236	5.62E-05	0	0.000393082	0	0	0	0	0	0	0	0	0.000224618	0	0.000168464	0	5.62E-05	0	0	0
[Clostridium]_papyrosolvens	0.000673854	0	0	0.001403863	0	0	0	0	0	0	0	0	0	0	0	0	0	0	0	0	0	0	0.000730009	0	0	0	0	0	0	0	0	0	0	0	0
[Clostridium]_sordellii	0	0	0	0	0.000280773	0	0.000673854	0	0.000336927	0.048742138	0.001460018	0.797001348	0	5.62E-05	0.000224618	0	0.262241689	0.614948338	0.468553459	0	0.000842318	0.26089398	0.000786164	5.62E-05	0	0	0	0.004885445	0	0.067048518	0.005278527	0.092149596	0.000224618	0	5.62E-05
[Eubacterium]_brachy_group_unclassified	0	0	0	0	0	0	0	0	0	0	0	0	0	0	0	0	0	0	0	0	0	0	0	0.000505391	0	0	0	0	0	0	0	0	0	0	0
[Eubacterium]_brachy_group_uncultured_bacterium	0	0	0	0	0	0	0	0	0	0	0	0	0	0	0	0	5.62E-05	0	0.000730009	0	0	0	0	0	0	0	0	0	0	0	0	0.000224618	0	0	0
[Eubacterium]_coprostanoligenes_group_unclassified	0.002246181	0.000280773	0.000449236	0.001403863	0	0	0	0	0	0	0.001291554	0	0.000954627	0	0	5.62E-05	0	0	0.000842318	0	0	0.000561545	0.0006177	0	5.62E-05	0	0.000224618	0.000842318	0	0	0	0	0.000505391	0	0
[Eubacterium]_hallii_group_uncultured_bacterium	0	0	0	0	0	0	0	0	0	0	0	0	0	0.000112309	0	0	0	0	0	0	0	0	0.000336927	0	0	0	0	0	0	0	0	0	0	0	0
[Eubacterium]_nodatum_group_unclassified	0.000505391	0	0	0	0	0	0	0	0	0	0	0	0	0	0	0	0	0	0	0	0	0	0	0	0	0	0	0	0	0	0	0	0	0	0
[Eubacterium]_nodatum_group_uncultured_bacterium	0	0	0	0	0	0	0	0	0	0	0	0	0	0	0	0	0	0	0	0	0	0	0	0	0	0	0.000673854	0	0	0	0	0	0	0	0
[Eubacterium]_nodatum_group_uncultured_rumen_bacterium	0	5.62E-05	0	0	0	0	0	0	0	0	0	0	0	0	0	0	0	0	0	0	0	0	0	0	0	0	0	0	0	0	0	0	0	0	0
[Eubacterium]_ruminantium_group_unclassified	0	0	0	0	0	0	0	0	0	0.000280773	0	0	0	0	0	0	0	0	0	0	0	0	0	0	0	0	0	0	0	0	0	0	0	0	0.000224618
anaerobic_bacterium_MO-CFX2	0	0	0	0	0	0.000449236	0	0	0	0	0	0	0	0	0	0	0	0	0	0	0	0	0.000786164	0	0	0	0	0	0	0	0.000505391	0	0	0	0
bacterium_Ellin6519	0	0	0.000505391	0	0	0	0	0	0	0	0	0	0	0	0	0	0	0	0	0	0	0	0	0	0	0	0	0	0	0	0	0	0	0	0
bacterium_Ellin7505	0	0	0	0	0	0	0	0	0	0	0	0	0	0	0	0	0	0	0	0	0	0	0	0	0	0	0	0	0	0	0.0006177	0	0	0	0
bacterium_YE57	0.000561545	0	0	0	0	0	0	0	0	0	0	0	0	0	0	0	0	0	0	0	0	0.000280773	0	0	0	0	0	0	0	0	0	0	0	0	0
bacterium_enrichment_culture_clone_M04	0	0	0	0	0	0	0	0	0	0	0	0	0	0	0	0	0	0	0	0	0	0	0	0	0	0	0	0	0	0	0.000336927	0	0	0	0
bacterium_ic1379	0	0	0	0	0	0	0	0.000449236	0	0	0	0	0	0	0	0	0	0.000168464	0	0	0	0	0	0	0.000561545	0	0	0	0	0	0	0	0	0	0
candidate_division_TM7_bacterium_LY2	0	0	0	0	0	0	0	0.000561545	0	0	0	0	0	0	0	0	0	0	0	0	0	0	0	0	0	0	0	0	0	0	0	0	0	0	0
dgA-11_gut_group_uncultured_bacterium	0.001347709	0	0	0	0	0	0	0	0	0	0	0	0	0	0	0	0	0	0	0	0	0	0	0	0	0	0	0	0	0	0	0	0	0	0
env.OPS_17_unclassified	0	0	0	0	0	0	0	0.000505391	0	0	0	0	0	0	0	0	0	0	0	5.62E-05	0	0	0	5.62E-05	0	0	0	0	0	0	0	0	0	0	0
freshwater_sediment_metagenome	0	0	0	0	0	0	0	0	0	0	0	0	0	0	0	0.001123091	0	0.000168464	0	0	0	0	0	0	0	0	0	0	0	0	0	0	0	0	0
hgcI_clade_unclassified	0	0	0	0	0	0	0.000561545	0	0	0	0	0	0	0	0.000168464	0	0	0	0	0	0	0	0	0	0	0	0	0	0	0	0	0	0	0	0
hgcI_clade_uncultured_bacterium	0	0	0	0	0	0	0.000112309	0	0	0	0	0	0	0	0	0	0	0.000168464	0	0	0	0	0	0.000224618	0	0	0	0	0	0	5.62E-05	0	0	0	0
marine_metagenome	0	0	0	0	0	0	0	0	0	0	0	0	0	0	0	0.000168464	0	0	0	0	0	0	0	0	0	0	0	0	0	0	0.000842318	0	0	0	0
possible_family_01_uncultured_bacterium	0	0	0	0	0	0	0	0	0	0	0.001179245	0	0	0	0	0	0	0	0	0	0	0	0	0	0	0	0	0	0	0	0	0	0	0	0
possible_genus_04_uncultured_bacterium	0	0	0	0	0	0	0	0	0	0	0	0	0	0	0	0	0	0	0	0	0	0	0	0	0	0	0	0.000449236	0	0	0	0	0	0	0
saltmarsh_clone_LCP-67	0	0	0	0	0	0	0	0.002695418	0	0	0	0	0	0	0	0	0	0	0	0	0	0	0	0	0	0	0	0	0	0	0	0	0	0	0
uncultivated_soil_bacterium_clone_S023	0	0	0	0	0	0	0	0	0	0	0	0	0	0	0	0	0	0	0	0	0	0	0	0	0	0.000336927	0	0	0	0	0	0	0	0	0
vadinBA26_unclassified	0	0	0	0	0	0.001010782	0	0	0	0	0	0	0	0	0	0	0	0	0	0	0	0	0	0	0	0	0	0	0	0	0	0	0	0	0
vadinBC27_wastewater-sludge_group_unclassified	0	0	0	0	0	0	0	0	0	0	0.000898473	0	0	0	0	0	0	0	0	0	0	0	0	0	0	0	0	0	0	0	0	0	0	0	0
wastewater_metagenome	0	0	0	0	0	0	0	0.000954627	0	0	0	0	0	0	0.000842318	0	0	0	0	0	0	0	0	0	0	0.000393082	0	0	0	0	0	0	0	0	0
